# Supplementary material for: Benzyl­triphenyl­phospho­nium perchlorate
Source: Acta Crystallogr Sect E Struct Rep Online. 2011 Jun 11;67(Pt 7):o1635. doi: 10.1107/S1600536811021660 (PMC3151880; doi:10.1107/S1600536811021660)
Supplement: Supplementary file 1 [file e-67-o1635-sup1.cif]

##############################################################################
#                                                                            #
# This CIF contains the data in a paper accepted for publication in          #
# Acta Crystallographica Section E. It conforms to the requirements of       #
# Notes for Authors for Acta Crystallographica Section E, and has been       #
# peer reviewed under the auspices of the IUCr Commission on Journals.       #
#                                                                            #
# Full details of the Crystallographic Information File format               #
# are given in the paper "The Crystallographic Information File (CIF):       #
# a New Standard Archive File for Crystallography" by S. R. Hall, F. H.      #
# Allen and I. D. Brown [Acta Cryst. (1991), A47, 655-685].                  #
#                                                                            #
# The current version of the core CIF dictionary is obtainable from          #
# ftp://ftp.iucr.org/pub/cif_core.dic.                                       #
#                                                                            #
# Software is freely available for graphical display of the structure(s)     #
# in this CIF. For information consult the CIF software page                 #
# http://www.iucr.org/resources/cif/software.                                #
#                                                                            #
# This file may be used for bona fide research purposes within the           #
# scientific community so long as proper attribution is given to the journal # 
# article from which it was obtained.                                        #
#                                                                            #
##############################################################################
data_I
_audit_creation_method     SHELXL-97
_chemical_name_systematic
;
Benzyltriphenylphosphonium perchlorate
;
_chemical_name_common     ?
_chemical_formula_moiety     'C25 H22 P, Cl O4'
_chemical_formula_sum     'C25 H22 Cl O4 P'
_chemical_formula_iupac     'C25 H22 P +, Cl O4 -'
_chemical_formula_weight     452.85
_chemical_melting_point     ?
_symmetry_cell_setting     triclinic
_symmetry_space_group_name_H-M     'P -1'
_symmetry_space_group_name_Hall     '-P 1'
loop_
    _symmetry_equiv_pos_as_xyz
    'x, y, z'
    '-x, -y, -z'
_cell_length_a     10.0960(10)
_cell_length_b     13.8967(13)
_cell_length_c     18.2577(17)
_cell_angle_alpha     69.765(2)
_cell_angle_beta     84.826(2)
_cell_angle_gamma     73.195(2)
_cell_volume     2300.7(4)
_cell_formula_units_Z     4
_cell_measurement_reflns_used     2162
_cell_measurement_theta_min     2.387
_cell_measurement_theta_max     26.712
_cell_measurement_temperature     293(2)
_exptl_crystal_description     block
_exptl_crystal_colour     colourless
_exptl_crystal_size_max     0.31
_exptl_crystal_size_mid     0.29
_exptl_crystal_size_min     0.24
_exptl_crystal_density_diffrn     1.307
_exptl_crystal_density_meas     ?
_exptl_crystal_density_method     'not measured'
_exptl_crystal_F_000     944
_exptl_absorpt_coefficient_mu     0.264
_exptl_absorpt_correction_type     multi-scan
_exptl_absorpt_process_details     '(SADABS; Sheldrick, 1996)'
_exptl_absorpt_correction_T_min     0.9226
_exptl_absorpt_correction_T_max     0.9393
_exptl_special_details
;
;
_diffrn_ambient_temperature     293(2)
_diffrn_radiation_type     MoK\a
_diffrn_radiation_wavelength     0.71073
_diffrn_radiation_source     'fine-focus sealed tube'
_diffrn_radiation_monochromator     graphite
_diffrn_measurement_device_type     'Bruker APEXII'
_diffrn_measurement_method     '\f and \w scans'
_diffrn_detector_area_resol_mean     ?
_diffrn_reflns_number     11362
_diffrn_reflns_av_R_equivalents     0.0190
_diffrn_reflns_av_sigmaI/netI     0.0407
_diffrn_reflns_theta_min     2.11
_diffrn_reflns_theta_max     25.00
_diffrn_reflns_theta_full     25.00
_diffrn_measured_fraction_theta_max     0.986
_diffrn_measured_fraction_theta_full     0.986
_diffrn_reflns_limit_h_min     -12
_diffrn_reflns_limit_h_max     10
_diffrn_reflns_limit_k_min     -16
_diffrn_reflns_limit_k_max     16
_diffrn_reflns_limit_l_min     -21
_diffrn_reflns_limit_l_max     21
_diffrn_standards_number     0
_diffrn_standards_interval_count     0
_diffrn_standards_interval_time     0
_diffrn_standards_decay_%     0
_refine_special_details
;
Refinement of <i>F</i>^2^ against ALL reflections. The weighted <i>R</i>-factor
<i>wR</i> and goodness of fit <i>S</i> are based on <i>F</i>^2^, conventional
<i>R</i>-factors <i>R</i> are based on <i>F</i>, with <i>F</i> set to zero for
negative <i>F</i>^2^. The threshold expression of <i>F</i>^2^ >
\s(<i>F</i>^2^) is used only for calculating <i>R</i>-factors(gt) <i>etc</i>.
and is not relevant to the choice of reflections for refinement.
<i>R</i>-factors based on <i>F</i>^2^ are statistically about twice as large
as those based on <i>F</i>, and <i>R</i>- factors based on ALL data will be
even larger.
;
_reflns_number_total     7992
_reflns_number_gt     5675
_reflns_threshold_expression     'I>2\s(I)'
_refine_ls_structure_factor_coef     Fsqd
_refine_ls_matrix_type     full
_refine_ls_R_factor_all     0.0845
_refine_ls_R_factor_gt     0.0603
_refine_ls_wR_factor_gt     0.1615
_refine_ls_wR_factor_ref     0.1850
_refine_ls_goodness_of_fit_ref     1.023
_refine_ls_restrained_S_all     1.023
_refine_ls_number_reflns     7992
_refine_ls_number_parameters     559
_refine_ls_number_restraints     0
_refine_ls_hydrogen_treatment     constr
_refine_ls_weighting_scheme     calc
_refine_ls_weighting_details
         'calc w=1/[\s^2^(Fo^2^)+(0.0990P)^2^+1.1578P] where P=(Fo^2^+2Fc^2^)/3'
_atom_sites_solution_hydrogens     geom
_atom_sites_solution_primary     direct
_atom_sites_solution_secondary     difmap
_refine_ls_shift/su_max     0.000
_refine_ls_shift/su_mean     0.000
_refine_diff_density_max     0.954
_refine_diff_density_min     -0.362
_refine_ls_extinction_method     none
_refine_ls_extinction_coef     ?
loop_
    _atom_type_symbol
    _atom_type_description
    _atom_type_scat_dispersion_real
    _atom_type_scat_dispersion_imag
    _atom_type_scat_source
    'C' 'C' 0.0033 0.0016
                         'International Tables Vol C Tables 4.2.6.8 and 6.1.1.4'
    'H' 'H' 0.0000 0.0000
                         'International Tables Vol C Tables 4.2.6.8 and 6.1.1.4'
    'O' 'O' 0.0106 0.0060
                         'International Tables Vol C Tables 4.2.6.8 and 6.1.1.4'
    'Cl' 'Cl' 0.1484 0.1585
                         'International Tables Vol C Tables 4.2.6.8 and 6.1.1.4'
    'P' 'P' 0.1023 0.0942
                         'International Tables Vol C Tables 4.2.6.8 and 6.1.1.4'
_computing_data_collection     'APEX2 (Bruker, 2004)'
_computing_cell_refinement     'SAINT-Plus (Bruker, 2001)'
_computing_data_reduction     'SAINT-Plus (Bruker, 2001)'
_computing_structure_solution     'SHELXS97 (Sheldrick, 2008)'
_computing_structure_refinement     'SHELXL97 (Sheldrick, 2008)'
_computing_molecular_graphics     'SHELXTL (Sheldrick, 2008)'
_computing_publication_material     'SHELXTL (Sheldrick, 2008)'
loop_
    _atom_site_type_symbol
    _atom_site_label
    _atom_site_fract_x
    _atom_site_fract_y
    _atom_site_fract_z
    _atom_site_U_iso_or_equiv
    _atom_site_adp_type
    _atom_site_calc_flag
    _atom_site_refinement_flags
    _atom_site_occupancy
    _atom_site_symmetry_multiplicity
    _atom_site_disorder_assembly
    _atom_site_disorder_group
    Cl Cl1 0.28935(10) 0.87956(7) 0.37917(6) 0.0715(3) Uani d . 1 1 . .
    Cl Cl2 0.64016(9) 0.63901(7) 0.12239(5) 0.0618(3) Uani d . 1 1 . .
    P P1 0.78887(9) 0.70653(7) 0.35120(5) 0.0504(2) Uani d . 1 1 . .
    P P2 0.15337(8) 0.25542(6) 0.15262(5) 0.0455(2) Uani d . 1 1 . .
    O O1 0.2871(6) 0.8624(3) 0.4591(2) 0.160(2) Uani d . 1 1 . .
    O O2 0.3355(3) 0.9704(2) 0.3405(2) 0.1007(10) Uani d . 1 1 . .
    O O3 0.1552(4) 0.8940(3) 0.3548(3) 0.1497(19) Uani d . 1 1 . .
    O O4 0.5282(5) 0.6397(6) 0.1692(2) 0.186(3) Uani d . 1 1 . .
    O O5 0.6241(5) 0.6110(5) 0.0585(3) 0.1600(19) Uani d . 1 1 . .
    O O6 0.6364(6) 0.7454(3) 0.0897(4) 0.190(2) Uani d . 1 1 . .
    O O7 0.7664(4) 0.5984(5) 0.1599(3) 0.190(3) Uani d . 1 1 . .
    O O8 0.3807(3) 0.7868(2) 0.3676(2) 0.0951(9) Uani d . 1 1 . .
    C C1 0.6743(3) 0.7966(3) 0.27025(19) 0.0552(8) Uani d . 1 1 . .
    H H1A 0.6667 0.7578 0.2365 0.066 Uiso calc R 1 1 . .
    H H1B 0.5830 0.8198 0.2906 0.066 Uiso calc R 1 1 . .
    C C2 0.7194(3) 0.8937(3) 0.2221(2) 0.0540(8) Uani d . 1 1 . .
    C C3 0.7893(4) 0.8939(4) 0.1541(2) 0.0749(11) Uani d . 1 1 . .
    H H3 0.8134 0.8331 0.1398 0.090 Uiso calc R 1 1 . .
    C C4 0.8242(6) 0.9860(6) 0.1063(3) 0.122(2) Uani d . 1 1 . .
    H H4 0.8721 0.9865 0.0603 0.147 Uiso calc R 1 1 . .
    C C5 0.7882(7) 1.0740(6) 0.1274(6) 0.152(4) Uani d . 1 1 . .
    H H5 0.8101 1.1354 0.0950 0.183 Uiso calc R 1 1 . .
    C C6 0.7216(7) 1.0744(4) 0.1938(5) 0.129(2) Uani d . 1 1 . .
    H H6 0.6995 1.1357 0.2075 0.155 Uiso calc R 1 1 . .
    C C7 0.6850(5) 0.9851(3) 0.2426(3) 0.0867(13) Uani d . 1 1 . .
    H H7 0.6379 0.9863 0.2886 0.104 Uiso calc R 1 1 . .
    C C8 0.7901(4) 0.7712(3) 0.42106(19) 0.0606(9) Uani d . 1 1 . .
    C C9 0.9078(5) 0.7808(4) 0.4455(2) 0.0905(14) Uani d . 1 1 . .
    H H9 0.9937 0.7507 0.4277 0.109 Uiso calc R 1 1 . .
    C C10 0.8984(8) 0.8365(6) 0.4974(3) 0.130(2) Uani d . 1 1 . .
    H H10 0.9781 0.8449 0.5133 0.156 Uiso calc R 1 1 . .
    C C11 0.7763(10) 0.8775(6) 0.5244(3) 0.133(2) Uani d . 1 1 . .
    H H11 0.7719 0.9134 0.5595 0.160 Uiso calc R 1 1 . .
    C C12 0.6574(8) 0.8679(6) 0.5014(3) 0.138(3) Uani d . 1 1 . .
    H H12 0.5726 0.8974 0.5205 0.166 Uiso calc R 1 1 . .
    C C13 0.6636(5) 0.8135(5) 0.4492(3) 0.1033(17) Uani d . 1 1 . .
    H H13 0.5832 0.8060 0.4336 0.124 Uiso calc R 1 1 . .
    C C14 0.9621(3) 0.6633(3) 0.31777(19) 0.0557(8) Uani d . 1 1 . .
    C C15 1.0440(4) 0.7335(3) 0.2902(2) 0.0623(9) Uani d . 1 1 . .
    H H15 1.0087 0.8041 0.2880 0.075 Uiso calc R 1 1 . .
    C C16 1.1773(4) 0.6984(4) 0.2661(2) 0.0709(10) Uani d . 1 1 . .
    H H16 1.2330 0.7447 0.2495 0.085 Uiso calc R 1 1 . .
    C C17 1.2275(4) 0.5957(4) 0.2666(2) 0.0825(12) Uani d . 1 1 . .
    H H17 1.3168 0.5727 0.2494 0.099 Uiso calc R 1 1 . .
    C C18 1.1472(5) 0.5264(4) 0.2923(3) 0.0894(13) Uani d . 1 1 . .
    H H18 1.1823 0.4566 0.2926 0.107 Uiso calc R 1 1 . .
    C C19 1.0149(4) 0.5594(3) 0.3177(3) 0.0760(11) Uani d . 1 1 . .
    H H19 0.9608 0.5120 0.3349 0.091 Uiso calc R 1 1 . .
    C C20 0.7226(3) 0.5925(3) 0.39688(19) 0.0554(8) Uani d . 1 1 . .
    C C21 0.7725(4) 0.5226(4) 0.4711(2) 0.0810(12) Uani d . 1 1 . .
    H H21 0.8367 0.5360 0.4970 0.097 Uiso calc R 1 1 . .
    C C22 0.7246(5) 0.4330(4) 0.5054(3) 0.0917(15) Uani d . 1 1 . .
    H H22 0.7571 0.3862 0.5547 0.110 Uiso calc R 1 1 . .
    C C23 0.6308(5) 0.4131(3) 0.4677(3) 0.0820(13) Uani d . 1 1 . .
    H H23 0.6006 0.3523 0.4908 0.098 Uiso calc R 1 1 . .
    C C24 0.5816(4) 0.4814(3) 0.3967(2) 0.0714(10) Uani d . 1 1 . .
    H H24 0.5161 0.4679 0.3717 0.086 Uiso calc R 1 1 . .
    C C25 0.6269(4) 0.5711(3) 0.3606(2) 0.0590(8) Uani d . 1 1 . .
    H H25 0.5925 0.6171 0.3115 0.071 Uiso calc R 1 1 . .
    C C26 0.0749(4) 0.3622(3) 0.06520(19) 0.0562(8) Uani d . 1 1 . .
    H H26A 0.0360 0.4268 0.0781 0.067 Uiso calc R 1 1 . .
    H H26B 0.1468 0.3749 0.0271 0.067 Uiso calc R 1 1 . .
    C C27 -0.0372(3) 0.3416(2) 0.02821(18) 0.0512(8) Uani d . 1 1 . .
    C C28 -0.1743(4) 0.3715(3) 0.0479(2) 0.0628(9) Uani d . 1 1 . .
    H H28 -0.1990 0.4019 0.0870 0.075 Uiso calc R 1 1 . .
    C C29 -0.2753(4) 0.3568(3) 0.0101(2) 0.0731(11) Uani d . 1 1 . .
    H H29 -0.3677 0.3783 0.0233 0.088 Uiso calc R 1 1 . .
    C C30 -0.2404(4) 0.3103(3) -0.0472(2) 0.0757(11) Uani d . 1 1 . .
    H H30 -0.3084 0.2999 -0.0724 0.091 Uiso calc R 1 1 . .
    C C31 -0.1051(5) 0.2801(4) -0.0662(2) 0.0838(12) Uani d . 1 1 . .
    H H31 -0.0809 0.2496 -0.1052 0.101 Uiso calc R 1 1 . .
    C C32 -0.0035(4) 0.2938(3) -0.0288(2) 0.0698(10) Uani d . 1 1 . .
    H H32 0.0886 0.2709 -0.0417 0.084 Uiso calc R 1 1 . .
    C C33 0.2236(3) 0.1339(2) 0.13166(18) 0.0489(7) Uani d . 1 1 . .
    C C34 0.1405(4) 0.0721(3) 0.1291(2) 0.0665(9) Uani d . 1 1 . .
    H H34 0.0462 0.0928 0.1387 0.080 Uiso calc R 1 1 . .
    C C35 0.1983(5) -0.0215(3) 0.1121(3) 0.0847(12) Uani d . 1 1 . .
    H H35 0.1432 -0.0647 0.1120 0.102 Uiso calc R 1 1 . .
    C C36 0.3346(6) -0.0497(4) 0.0957(3) 0.0930(15) Uani d . 1 1 . .
    H H36 0.3720 -0.1120 0.0838 0.112 Uiso calc R 1 1 . .
    C C37 0.4177(5) 0.0113(4) 0.0964(3) 0.0917(15) Uani d . 1 1 . .
    H H37 0.5112 -0.0094 0.0850 0.110 Uiso calc R 1 1 . .
    C C38 0.3631(4) 0.1051(3) 0.1140(2) 0.0705(10) Uani d . 1 1 . .
    H H38 0.4193 0.1477 0.1140 0.085 Uiso calc R 1 1 . .
    C C39 0.2891(3) 0.2915(3) 0.18479(19) 0.0527(8) Uani d . 1 1 . .
    C C40 0.3374(4) 0.3763(3) 0.1383(2) 0.0707(10) Uani d . 1 1 . .
    H H40 0.3000 0.4159 0.0886 0.085 Uiso calc R 1 1 . .
    C C41 0.4405(4) 0.4020(4) 0.1654(3) 0.0766(11) Uani d . 1 1 . .
    H H41 0.4723 0.4593 0.1340 0.092 Uiso calc R 1 1 . .
    C C42 0.4957(4) 0.3453(4) 0.2366(3) 0.0829(12) Uani d . 1 1 . .
    H H42 0.5657 0.3633 0.2542 0.099 Uiso calc R 1 1 . .
    C C43 0.4493(5) 0.2603(4) 0.2841(3) 0.1044(16) Uani d . 1 1 . .
    H H43 0.4878 0.2213 0.3336 0.125 Uiso calc R 1 1 . .
    C C44 0.3452(5) 0.2332(4) 0.2579(2) 0.0835(12) Uani d . 1 1 . .
    H H44 0.3137 0.1759 0.2896 0.100 Uiso calc R 1 1 . .
    C C45 0.0268(3) 0.2423(2) 0.22866(18) 0.0488(7) Uani d . 1 1 . .
    C C46 -0.0568(4) 0.3353(3) 0.2398(2) 0.0644(9) Uani d . 1 1 . .
    H H46 -0.0501 0.4017 0.2065 0.077 Uiso calc R 1 1 . .
    C C47 -0.1488(4) 0.3286(4) 0.3002(3) 0.0777(12) Uani d . 1 1 . .
    H H47 -0.2051 0.3905 0.3075 0.093 Uiso calc R 1 1 . .
    C C48 -0.1582(4) 0.2316(4) 0.3495(2) 0.0825(13) Uani d . 1 1 . .
    H H48 -0.2206 0.2277 0.3905 0.099 Uiso calc R 1 1 . .
    C C49 -0.0760(4) 0.1392(4) 0.3391(2) 0.0806(12) Uani d . 1 1 . .
    H H49 -0.0838 0.0733 0.3726 0.097 Uiso calc R 1 1 . .
    C C50 0.0186(4) 0.1442(3) 0.2786(2) 0.0649(9) Uani d . 1 1 . .
    H H50 0.0756 0.0820 0.2720 0.078 Uiso calc R 1 1 . .
loop_
    _atom_site_aniso_label
    _atom_site_aniso_U_11
    _atom_site_aniso_U_22
    _atom_site_aniso_U_33
    _atom_site_aniso_U_12
    _atom_site_aniso_U_13
    _atom_site_aniso_U_23
    Cl1 0.0651(6) 0.0486(5) 0.0899(7) -0.0150(4) 0.0148(5) -0.0140(5)
    Cl2 0.0601(5) 0.0640(5) 0.0710(6) -0.0234(4) 0.0099(4) -0.0318(4)
    P1 0.0498(5) 0.0578(5) 0.0429(4) -0.0128(4) -0.0004(3) -0.0176(4)
    P2 0.0456(4) 0.0445(4) 0.0463(4) -0.0120(3) -0.0011(3) -0.0151(3)
    O1 0.264(6) 0.110(3) 0.104(3) -0.054(3) 0.062(3) -0.046(2)
    O2 0.096(2) 0.0658(18) 0.127(3) -0.0368(16) 0.0062(19) -0.0054(17)
    O3 0.071(2) 0.083(2) 0.282(6) -0.0226(18) -0.009(3) -0.042(3)
    O4 0.129(3) 0.391(8) 0.104(3) -0.143(5) 0.050(3) -0.118(4)
    O5 0.181(4) 0.223(5) 0.132(3) -0.067(4) 0.037(3) -0.127(4)
    O6 0.203(5) 0.078(3) 0.278(7) -0.031(3) -0.013(5) -0.047(4)
    O7 0.087(3) 0.207(5) 0.190(5) 0.000(3) -0.034(3) 0.015(4)
    O8 0.091(2) 0.0691(18) 0.115(2) -0.0128(15) 0.0239(18) -0.0320(17)
    C1 0.057(2) 0.059(2) 0.0480(18) -0.0189(16) -0.0023(15) -0.0130(15)
    C2 0.0462(18) 0.0493(18) 0.0586(19) -0.0103(14) -0.0053(15) -0.0094(15)
    C3 0.060(2) 0.094(3) 0.053(2) -0.022(2) 0.0016(17) -0.002(2)
    C4 0.079(3) 0.145(6) 0.090(4) -0.041(4) -0.006(3) 0.035(4)
    C5 0.086(4) 0.096(5) 0.205(9) -0.046(4) -0.047(5) 0.064(5)
    C6 0.102(4) 0.056(3) 0.213(8) -0.024(3) -0.040(5) -0.015(4)
    C7 0.076(3) 0.063(3) 0.117(4) -0.010(2) -0.011(2) -0.031(3)
    C8 0.063(2) 0.076(2) 0.0439(17) -0.0122(18) -0.0019(15) -0.0258(17)
    C9 0.082(3) 0.140(4) 0.073(3) -0.036(3) 0.001(2) -0.059(3)
    C10 0.153(6) 0.200(7) 0.095(4) -0.084(5) 0.016(4) -0.096(5)
    C11 0.210(8) 0.136(5) 0.085(4) -0.052(5) 0.008(5) -0.073(4)
    C12 0.155(6) 0.154(6) 0.094(4) 0.019(5) 0.005(4) -0.079(4)
    C13 0.082(3) 0.151(5) 0.082(3) 0.000(3) 0.002(2) -0.071(3)
    C14 0.0532(19) 0.067(2) 0.0485(18) -0.0123(16) -0.0010(14) -0.0246(16)
    C15 0.060(2) 0.072(2) 0.055(2) -0.0162(18) -0.0025(16) -0.0214(18)
    C16 0.060(2) 0.096(3) 0.062(2) -0.030(2) 0.0039(18) -0.025(2)
    C17 0.056(2) 0.114(4) 0.076(3) -0.011(2) 0.008(2) -0.042(3)
    C18 0.075(3) 0.086(3) 0.114(4) -0.012(2) 0.022(3) -0.055(3)
    C19 0.069(2) 0.082(3) 0.093(3) -0.027(2) 0.019(2) -0.049(2)
    C20 0.0523(19) 0.0539(19) 0.0472(17) -0.0061(15) 0.0060(14) -0.0095(15)
    C21 0.070(3) 0.087(3) 0.062(2) -0.011(2) -0.0063(19) -0.002(2)
    C22 0.083(3) 0.074(3) 0.069(3) -0.002(2) 0.010(2) 0.018(2)
    C23 0.083(3) 0.052(2) 0.091(3) -0.013(2) 0.031(3) -0.011(2)
    C24 0.080(3) 0.055(2) 0.079(3) -0.0220(19) 0.020(2) -0.025(2)
    C25 0.069(2) 0.0526(19) 0.0527(19) -0.0155(17) 0.0056(16) -0.0166(16)
    C26 0.065(2) 0.0484(18) 0.0510(18) -0.0173(16) -0.0062(15) -0.0091(15)
    C27 0.0562(19) 0.0437(17) 0.0445(17) -0.0099(14) -0.0061(14) -0.0050(13)
    C28 0.062(2) 0.059(2) 0.057(2) -0.0007(17) -0.0044(17) -0.0189(17)
    C29 0.052(2) 0.081(3) 0.070(2) -0.0072(19) -0.0079(18) -0.014(2)
    C30 0.072(3) 0.079(3) 0.074(3) -0.020(2) -0.025(2) -0.017(2)
    C31 0.086(3) 0.110(3) 0.068(3) -0.021(3) -0.010(2) -0.047(2)
    C32 0.059(2) 0.097(3) 0.054(2) -0.013(2) 0.0014(17) -0.034(2)
    C33 0.0496(18) 0.0500(17) 0.0473(17) -0.0107(14) -0.0012(13) -0.0186(14)
    C34 0.063(2) 0.060(2) 0.084(3) -0.0208(18) 0.0059(19) -0.0319(19)
    C35 0.098(3) 0.067(3) 0.105(3) -0.028(2) 0.002(3) -0.044(2)
    C36 0.099(4) 0.072(3) 0.105(3) 0.015(3) -0.026(3) -0.052(3)
    C37 0.060(2) 0.114(4) 0.106(3) 0.015(2) -0.013(2) -0.071(3)
    C38 0.0455(19) 0.090(3) 0.086(3) -0.0079(18) -0.0018(18) -0.049(2)
    C39 0.0507(18) 0.0539(19) 0.0576(19) -0.0124(15) -0.0020(15) -0.0248(16)
    C40 0.077(3) 0.079(3) 0.063(2) -0.040(2) -0.0002(19) -0.017(2)
    C41 0.076(3) 0.085(3) 0.085(3) -0.041(2) 0.001(2) -0.033(2)
    C42 0.064(2) 0.094(3) 0.110(4) -0.026(2) -0.011(2) -0.051(3)
    C43 0.103(4) 0.111(4) 0.094(3) -0.038(3) -0.047(3) -0.009(3)
    C44 0.090(3) 0.082(3) 0.077(3) -0.040(2) -0.026(2) -0.004(2)
    C45 0.0440(17) 0.0532(18) 0.0451(16) -0.0082(14) -0.0045(13) -0.0147(14)
    C46 0.060(2) 0.067(2) 0.066(2) -0.0085(17) 0.0042(17) -0.0300(18)
    C47 0.060(2) 0.099(3) 0.076(3) -0.005(2) 0.007(2) -0.046(3)
    C48 0.061(2) 0.128(4) 0.059(2) -0.023(3) 0.0150(19) -0.038(3)
    C49 0.080(3) 0.093(3) 0.058(2) -0.029(2) 0.008(2) -0.009(2)
    C50 0.064(2) 0.061(2) 0.055(2) -0.0069(17) 0.0026(17) -0.0105(17)
_geom_special_details
;
All e.s.d.'s (except the e.s.d. in the dihedral angle between two l.s. planes)
are estimated using the full covariance matrix. The cell e.s.d.'s are taken
into account individually in the estimation of e.s.d.'s in distances, angles
and torsion angles; correlations between e.s.d.'s in cell parameters are only
used when they are defined by crystal symmetry. An approximate (isotropic)
treatment of cell e.s.d.'s is used for estimating e.s.d.'s involving l.s.
planes.
;
loop_
    _geom_bond_atom_site_label_1
    _geom_bond_atom_site_label_2
    _geom_bond_site_symmetry_2
    _geom_bond_distance
    _geom_bond_publ_flag
    Cl1 O1 . 1.394(4) ?
    Cl1 O3 . 1.401(4) ?
    Cl1 O2 . 1.405(3) ?
    Cl1 O8 . 1.422(3) ?
    Cl2 O4 . 1.354(4) ?
    Cl2 O7 . 1.373(4) ?
    Cl2 O6 . 1.380(4) ?
    Cl2 O5 . 1.386(4) ?
    P1 C8 . 1.799(3) ?
    P1 C14 . 1.802(3) ?
    P1 C20 . 1.803(4) ?
    P1 C1 . 1.811(3) ?
    P2 C33 . 1.791(3) ?
    P2 C39 . 1.794(3) ?
    P2 C45 . 1.798(3) ?
    P2 C26 . 1.813(3) ?
    C1 C2 . 1.503(5) ?
    C1 H1A . 0.9700 ?
    C1 H1B . 0.9700 ?
    C2 C3 . 1.371(5) ?
    C2 C7 . 1.388(5) ?
    C3 C4 . 1.399(7) ?
    C3 H3 . 0.9300 ?
    C4 C5 . 1.348(11) ?
    C4 H4 . 0.9300 ?
    C5 C6 . 1.333(11) ?
    C5 H5 . 0.9300 ?
    C6 C7 . 1.382(8) ?
    C6 H6 . 0.9300 ?
    C7 H7 . 0.9300 ?
    C8 C9 . 1.364(5) ?
    C8 C13 . 1.377(5) ?
    C9 C10 . 1.399(7) ?
    C9 H9 . 0.9300 ?
    C10 C11 . 1.327(9) ?
    C10 H10 . 0.9300 ?
    C11 C12 . 1.362(9) ?
    C11 H11 . 0.9300 ?
    C12 C13 . 1.394(7) ?
    C12 H12 . 0.9300 ?
    C13 H13 . 0.9300 ?
    C14 C19 . 1.387(5) ?
    C14 C15 . 1.392(5) ?
    C15 C16 . 1.381(5) ?
    C15 H15 . 0.9300 ?
    C16 C17 . 1.366(6) ?
    C16 H16 . 0.9300 ?
    C17 C18 . 1.370(6) ?
    C17 H17 . 0.9300 ?
    C18 C19 . 1.375(5) ?
    C18 H18 . 0.9300 ?
    C19 H19 . 0.9300 ?
    C20 C25 . 1.371(5) ?
    C20 C21 . 1.401(5) ?
    C21 C22 . 1.390(6) ?
    C21 H21 . 0.9300 ?
    C22 C23 . 1.361(7) ?
    C22 H22 . 0.9300 ?
    C23 C24 . 1.349(6) ?
    C23 H23 . 0.9300 ?
    C24 C25 . 1.380(5) ?
    C24 H24 . 0.9300 ?
    C25 H25 . 0.9300 ?
    C26 C27 . 1.510(5) ?
    C26 H26A . 0.9700 ?
    C26 H26B . 0.9700 ?
    C27 C28 . 1.378(5) ?
    C27 C32 . 1.386(5) ?
    C28 C29 . 1.380(5) ?
    C28 H28 . 0.9300 ?
    C29 C30 . 1.379(6) ?
    C29 H29 . 0.9300 ?
    C30 C31 . 1.359(6) ?
    C30 H30 . 0.9300 ?
    C31 C32 . 1.373(5) ?
    C31 H31 . 0.9300 ?
    C32 H32 . 0.9300 ?
    C33 C34 . 1.377(5) ?
    C33 C38 . 1.389(5) ?
    C34 C35 . 1.391(5) ?
    C34 H34 . 0.9300 ?
    C35 C36 . 1.354(6) ?
    C35 H35 . 0.9300 ?
    C36 C37 . 1.358(7) ?
    C36 H36 . 0.9300 ?
    C37 C38 . 1.396(5) ?
    C37 H37 . 0.9300 ?
    C38 H38 . 0.9300 ?
    C39 C44 . 1.371(5) ?
    C39 C40 . 1.383(5) ?
    C40 C41 . 1.375(5) ?
    C40 H40 . 0.9300 ?
    C41 C42 . 1.337(6) ?
    C41 H41 . 0.9300 ?
    C42 C43 . 1.381(6) ?
    C42 H42 . 0.9300 ?
    C43 C44 . 1.385(6) ?
    C43 H43 . 0.9300 ?
    C44 H44 . 0.9300 ?
    C45 C50 . 1.374(5) ?
    C45 C46 . 1.395(4) ?
    C46 C47 . 1.372(5) ?
    C46 H46 . 0.9300 ?
    C47 C48 . 1.362(6) ?
    C47 H47 . 0.9300 ?
    C48 C49 . 1.378(6) ?
    C48 H48 . 0.9300 ?
    C49 C50 . 1.389(5) ?
    C49 H49 . 0.9300 ?
    C50 H50 . 0.9300 ?
loop_
    _geom_angle_atom_site_label_1
    _geom_angle_atom_site_label_2
    _geom_angle_atom_site_label_3
    _geom_angle_site_symmetry_1
    _geom_angle_site_symmetry_3
    _geom_angle
    _geom_angle_publ_flag
    O1 Cl1 O3 . . 108.3(3) ?
    O1 Cl1 O2 . . 108.6(3) ?
    O3 Cl1 O2 . . 111.0(2) ?
    O1 Cl1 O8 . . 107.3(3) ?
    O3 Cl1 O8 . . 110.1(2) ?
    O2 Cl1 O8 . . 111.4(2) ?
    O4 Cl2 O7 . . 115.8(3) ?
    O4 Cl2 O6 . . 103.7(4) ?
    O7 Cl2 O6 . . 100.5(4) ?
    O4 Cl2 O5 . . 112.0(3) ?
    O7 Cl2 O5 . . 118.6(4) ?
    O6 Cl2 O5 . . 103.3(4) ?
    C8 P1 C14 . . 109.83(16) ?
    C8 P1 C20 . . 109.12(16) ?
    C14 P1 C20 . . 109.48(16) ?
    C8 P1 C1 . . 109.95(17) ?
    C14 P1 C1 . . 110.92(15) ?
    C20 P1 C1 . . 107.50(16) ?
    C33 P2 C39 . . 109.73(15) ?
    C33 P2 C45 . . 111.81(15) ?
    C39 P2 C45 . . 107.62(15) ?
    C33 P2 C26 . . 109.90(15) ?
    C39 P2 C26 . . 108.29(16) ?
    C45 P2 C26 . . 109.41(15) ?
    C2 C1 P1 . . 114.7(2) ?
    C2 C1 H1A . . 108.6 ?
    P1 C1 H1A . . 108.6 ?
    C2 C1 H1B . . 108.6 ?
    P1 C1 H1B . . 108.6 ?
    H1A C1 H1B . . 107.6 ?
    C3 C2 C7 . . 119.2(4) ?
    C3 C2 C1 . . 119.2(3) ?
    C7 C2 C1 . . 121.5(3) ?
    C2 C3 C4 . . 119.8(5) ?
    C2 C3 H3 . . 120.1 ?
    C4 C3 H3 . . 120.1 ?
    C5 C4 C3 . . 119.6(6) ?
    C5 C4 H4 . . 120.2 ?
    C3 C4 H4 . . 120.2 ?
    C6 C5 C4 . . 121.1(6) ?
    C6 C5 H5 . . 119.4 ?
    C4 C5 H5 . . 119.4 ?
    C5 C6 C7 . . 121.0(7) ?
    C5 C6 H6 . . 119.5 ?
    C7 C6 H6 . . 119.5 ?
    C6 C7 C2 . . 119.2(5) ?
    C6 C7 H7 . . 120.4 ?
    C2 C7 H7 . . 120.4 ?
    C9 C8 C13 . . 120.0(4) ?
    C9 C8 P1 . . 123.3(3) ?
    C13 C8 P1 . . 116.7(3) ?
    C8 C9 C10 . . 119.4(5) ?
    C8 C9 H9 . . 120.3 ?
    C10 C9 H9 . . 120.3 ?
    C11 C10 C9 . . 120.5(6) ?
    C11 C10 H10 . . 119.8 ?
    C9 C10 H10 . . 119.8 ?
    C10 C11 C12 . . 121.2(5) ?
    C10 C11 H11 . . 119.4 ?
    C12 C11 H11 . . 119.4 ?
    C11 C12 C13 . . 119.6(6) ?
    C11 C12 H12 . . 120.2 ?
    C13 C12 H12 . . 120.2 ?
    C8 C13 C12 . . 119.4(5) ?
    C8 C13 H13 . . 120.3 ?
    C12 C13 H13 . . 120.3 ?
    C19 C14 C15 . . 118.9(3) ?
    C19 C14 P1 . . 120.1(3) ?
    C15 C14 P1 . . 121.0(3) ?
    C16 C15 C14 . . 120.1(4) ?
    C16 C15 H15 . . 119.9 ?
    C14 C15 H15 . . 119.9 ?
    C17 C16 C15 . . 120.0(4) ?
    C17 C16 H16 . . 120.0 ?
    C15 C16 H16 . . 120.0 ?
    C16 C17 C18 . . 120.4(4) ?
    C16 C17 H17 . . 119.8 ?
    C18 C17 H17 . . 119.8 ?
    C17 C18 C19 . . 120.4(4) ?
    C17 C18 H18 . . 119.8 ?
    C19 C18 H18 . . 119.8 ?
    C18 C19 C14 . . 120.1(4) ?
    C18 C19 H19 . . 120.0 ?
    C14 C19 H19 . . 120.0 ?
    C25 C20 C21 . . 119.0(3) ?
    C25 C20 P1 . . 122.0(3) ?
    C21 C20 P1 . . 118.9(3) ?
    C22 C21 C20 . . 119.0(4) ?
    C22 C21 H21 . . 120.5 ?
    C20 C21 H21 . . 120.5 ?
    C23 C22 C21 . . 120.6(4) ?
    C23 C22 H22 . . 119.7 ?
    C21 C22 H22 . . 119.7 ?
    C24 C23 C22 . . 120.1(4) ?
    C24 C23 H23 . . 120.0 ?
    C22 C23 H23 . . 120.0 ?
    C23 C24 C25 . . 121.0(4) ?
    C23 C24 H24 . . 119.5 ?
    C25 C24 H24 . . 119.5 ?
    C20 C25 C24 . . 120.2(3) ?
    C20 C25 H25 . . 119.9 ?
    C24 C25 H25 . . 119.9 ?
    C27 C26 P2 . . 114.9(2) ?
    C27 C26 H26A . . 108.5 ?
    P2 C26 H26A . . 108.5 ?
    C27 C26 H26B . . 108.5 ?
    P2 C26 H26B . . 108.5 ?
    H26A C26 H26B . . 107.5 ?
    C28 C27 C32 . . 118.3(3) ?
    C28 C27 C26 . . 121.8(3) ?
    C32 C27 C26 . . 119.8(3) ?
    C27 C28 C29 . . 120.5(3) ?
    C27 C28 H28 . . 119.8 ?
    C29 C28 H28 . . 119.8 ?
    C30 C29 C28 . . 120.5(4) ?
    C30 C29 H29 . . 119.8 ?
    C28 C29 H29 . . 119.8 ?
    C31 C30 C29 . . 119.0(4) ?
    C31 C30 H30 . . 120.5 ?
    C29 C30 H30 . . 120.5 ?
    C30 C31 C32 . . 121.1(4) ?
    C30 C31 H31 . . 119.5 ?
    C32 C31 H31 . . 119.5 ?
    C31 C32 C27 . . 120.6(4) ?
    C31 C32 H32 . . 119.7 ?
    C27 C32 H32 . . 119.7 ?
    C34 C33 C38 . . 120.0(3) ?
    C34 C33 P2 . . 121.1(3) ?
    C38 C33 P2 . . 118.8(3) ?
    C33 C34 C35 . . 119.6(4) ?
    C33 C34 H34 . . 120.2 ?
    C35 C34 H34 . . 120.2 ?
    C36 C35 C34 . . 120.1(4) ?
    C36 C35 H35 . . 119.9 ?
    C34 C35 H35 . . 119.9 ?
    C35 C36 C37 . . 121.1(4) ?
    C35 C36 H36 . . 119.4 ?
    C37 C36 H36 . . 119.4 ?
    C36 C37 C38 . . 120.1(4) ?
    C36 C37 H37 . . 119.9 ?
    C38 C37 H37 . . 119.9 ?
    C33 C38 C37 . . 119.0(4) ?
    C33 C38 H38 . . 120.5 ?
    C37 C38 H38 . . 120.5 ?
    C44 C39 C40 . . 119.5(3) ?
    C44 C39 P2 . . 118.6(3) ?
    C40 C39 P2 . . 121.9(3) ?
    C41 C40 C39 . . 120.1(4) ?
    C41 C40 H40 . . 120.0 ?
    C39 C40 H40 . . 120.0 ?
    C42 C41 C40 . . 120.6(4) ?
    C42 C41 H41 . . 119.7 ?
    C40 C41 H41 . . 119.7 ?
    C41 C42 C43 . . 120.4(4) ?
    C41 C42 H42 . . 119.8 ?
    C43 C42 H42 . . 119.8 ?
    C42 C43 C44 . . 119.9(4) ?
    C42 C43 H43 . . 120.1 ?
    C44 C43 H43 . . 120.1 ?
    C39 C44 C43 . . 119.5(4) ?
    C39 C44 H44 . . 120.2 ?
    C43 C44 H44 . . 120.2 ?
    C50 C45 C46 . . 120.2(3) ?
    C50 C45 P2 . . 121.8(2) ?
    C46 C45 P2 . . 117.8(3) ?
    C47 C46 C45 . . 119.7(4) ?
    C47 C46 H46 . . 120.1 ?
    C45 C46 H46 . . 120.1 ?
    C48 C47 C46 . . 120.4(4) ?
    C48 C47 H47 . . 119.8 ?
    C46 C47 H47 . . 119.8 ?
    C47 C48 C49 . . 120.4(4) ?
    C47 C48 H48 . . 119.8 ?
    C49 C48 H48 . . 119.8 ?
    C48 C49 C50 . . 120.2(4) ?
    C48 C49 H49 . . 119.9 ?
    C50 C49 H49 . . 119.9 ?
    C45 C50 C49 . . 119.2(4) ?
    C45 C50 H50 . . 120.4 ?
    C49 C50 H50 . . 120.4 ?
loop_
    _geom_hbond_atom_site_label_D
    _geom_hbond_atom_site_label_H
    _geom_hbond_atom_site_label_A
    _geom_hbond_site_symmetry_A
    _geom_hbond_distance_DH
    _geom_hbond_distance_HA
    _geom_hbond_distance_DA
    _geom_hbond_angle_DHA
    C5 H5 Cg 1_665 0.93 2.83 3.757(9) 176
data_global
_journal_date_recd_electronic     2011-05-19
_journal_date_accepted     2011-06-06
_journal_name_full     'Acta Crystallographica, Section E'
_journal_year     2011
_journal_volume     67
_journal_issue      7
_journal_page_first     o1635
_journal_page_last     o1635
_journal_paper_category     QO
_journal_coeditor_code     LH5256
_publ_contact_author_name     'Liwei Li'
_publ_contact_author_address
;
College of Chemical Engineering and pharmacy,
Jingchu University of Technology,
Jingmen, Hubei 448000,
People's Republic of China.
;
_publ_contact_author_email     jclgllw@126.com
_publ_contact_author_Phone     ?
_publ_section_title
;
Benzyltriphenylphosphonium perchlorate
;
loop_
    _publ_author_name
    _publ_author_address
    'Liwei Li'
;
College of Chemical Engineering and Pharmacy,
Jingchu University of Technology,
Jingmen, Hubei 448000,
People's Republic of China
;
    'Xiaoqiang He'
;
College of Chemical Engineering and Pharmacy,
Jingchu University of Technology,
Jingmen, Hubei 448000,
People's Republic of China
;
