# Supplementary material for: Benzyl­triphenyl­phospho­nium perchlorate
Source: Acta Crystallogr Sect E Struct Rep Online. 2011 Jun 11;67(Pt 7):o1635. doi: 10.1107/S1600536811021660 (PMC3151880; doi:10.1107/S1600536811021660)
Supplement: Supplementary file 2 [file e-67-o1635-Isup2.hkl]

# 
# h,k,l, Fc-squared, Fo-squared, sigma(Fo-squared) and status flag 
# 
data_I
_shelx_title ' test in P-1' 
_shelx_refln_list_code          4 
_shelx_F_calc_maximum      227.26 
_exptl_crystal_F_000       944.00 
_reflns_d_resolution_high  0.8408 
 
loop_ 
 _symmetry_equiv_pos_as_xyz 
 'x, y, z' 
 '-x, -y, -z' 
 
_cell_length_a    10.0960 
_cell_length_b    13.8967 
_cell_length_c    18.2577 
_cell_angle_alpha  69.765 
_cell_angle_beta   84.826 
_cell_angle_gamma  73.195 
 
_shelx_F_squared_multiplier     1.000 
 
loop_ 
 _refln_index_h 
 _refln_index_k 
 _refln_index_l 
 _refln_F_squared_calc 
 _refln_F_squared_meas 
 _refln_F_squared_sigma 
 _refln_observed_status 
   1   0   0      340.64      329.55     10.01 o 
   2   0   0    22875.63    24806.88    432.92 o 
   3   0   0     2702.79     3079.61     55.39 o 
   4   0   0       46.95       35.69      3.11 o 
   5   0   0      765.81      840.90     18.85 o 
   6   0   0     1087.45     1158.73     35.00 o 
   7   0   0       47.96       50.80      7.51 o 
   8   0   0        0.02        0.22      6.01 o 
   9   0   0       31.45       39.56      8.35 o 
  10   0   0       30.46       24.76      8.35 o 
  11   0   0        0.05       -5.68      6.57 o 
 -11   1   0        0.03        9.01      7.79 o 
 -10   1   0      139.93      133.92     13.58 o 
  -9   1   0       40.04       42.01      8.90 o 
  -8   1   0      837.68      880.09     31.05 o 
  -7   1   0      346.34      345.59     11.91 o 
  -6   1   0      791.60      771.33     18.73 o 
  -5   1   0     1447.71     1280.15     30.35 o 
  -4   1   0      649.13      656.34     14.90 o 
  -3   1   0      882.17      741.37     15.56 o 
  -2   1   0    13401.80    13282.71    230.31 o 
  -1   1   0     7430.74     7677.72    187.84 o 
   1   1   0     4132.10     4405.29    107.60 o 
   2   1   0       48.67       56.14      4.01 o 
   3   1   0      376.23      401.10     13.30 o 
   4   1   0        1.01        3.45      2.84 o 
   5   1   0       64.62       65.54      6.62 o 
   6   1   0      107.29       55.30      6.79 o 
   7   1   0       15.25       18.47      5.51 o 
   8   1   0       91.69       74.67      9.40 o 
   9   1   0       38.22       51.80      8.57 o 
  10   1   0        0.09        8.68      7.23 o 
  11   1   0        4.41        7.79      7.57 o 
 -10   2   0       64.01       77.39     11.13 o 
  -9   2   0       20.02       15.36      7.40 o 
  -8   2   0       20.91       29.95      6.65 o 
  -7   2   0       43.79       44.01      5.52 o 
  -6   2   0       53.09       48.55      5.23 o 
  -5   2   0        2.90       -2.68      2.31 o 
  -4   2   0       86.67      134.97      5.82 o 
  -3   2   0       17.86       24.63      2.87 o 
  -2   2   0     1124.95     1009.64     19.61 o 
  -1   2   0     7903.75     9323.84    231.85 o 
   0   2   0     7231.60     6899.79    167.53 o 
   1   2   0     1432.39     1543.19     38.50 o 
   2   2   0    12589.67    13951.41    339.73 o 
   4   2   0      525.56      439.43     14.97 o 
   5   2   0      179.13      139.37      8.74 o 
   6   2   0      582.69      572.13     20.75 o 
   7   2   0       71.81       58.31      7.85 o 
   8   2   0       35.82       41.06      8.12 o 
   9   2   0        0.04       -8.43      5.62 o 
  10   2   0       16.23       14.02      7.73 o 
  11   2   0       13.00        7.34      7.57 o 
 -10   3   0       26.65       43.23      8.90 o 
  -9   3   0        6.50        8.27      8.74 o 
  -8   3   0      114.57       76.65     12.85 o 
  -7   3   0      700.31      768.92     20.20 o 
  -6   3   0      461.93      435.33     22.20 o 
  -5   3   0      307.92      248.36      8.89 o 
  -4   3   0        9.09       -2.86      2.11 o 
  -3   3   0      324.72      257.92      7.60 o 
  -2   3   0       86.05       64.19      3.46 o 
  -1   3   0     2527.38     1970.01    202.00 o 
   0   3   0     4429.46     4818.07    117.29 o 
   1   3   0     2601.43     2588.08     63.93 o 
   2   3   0     1161.66     1421.73     36.39 o 
   3   3   0     2725.95     2567.16     64.60 o 
   4   3   0       35.33       54.92      5.01 o 
   5   3   0       35.03       25.59      4.62 o 
   6   3   0        4.10        0.33      4.01 o 
   7   3   0       16.35        3.12      5.12 o 
   8   3   0       66.97       51.19      8.74 o 
   9   3   0       79.95       89.58     10.74 o 
  10   3   0        2.20       -4.01      6.40 o 
  11   3   0        5.66        0.00      7.23 o 
 -10   4   0        0.74        1.45      5.01 o 
  -9   4   0       19.42       37.08      6.22 o 
  -8   4   0       33.19       41.00      6.03 o 
  -7   4   0       10.18       12.08      5.12 o 
  -6   4   0      228.73      160.62      8.54 o 
  -5   4   0      252.33      258.28      9.33 o 
  -4   4   0     1241.70     1353.84     27.74 o 
  -3   4   0     1395.26     1342.89     26.85 o 
  -2   4   0      604.80      634.17     20.81 o 
  -1   4   0        2.84       13.54      1.37 o 
   0   4   0     3571.77     3594.73     62.02 o 
   1   4   0     2773.36     3003.49     52.23 o 
   2   4   0     1426.08     1389.79     35.94 o 
   3   4   0     2563.20     2589.58     65.32 o 
   4   4   0       72.08       99.37      6.57 o 
   5   4   0      753.87      715.07     22.70 o 
   6   4   0       76.88       71.83      7.29 o 
   7   4   0      279.69      271.02     14.24 o 
   8   4   0       59.06       56.53      8.96 o 
   9   4   0       33.92       21.73      6.45 o 
  10   4   0        0.86        4.56      7.07 o 
  11   4   0      172.47      158.63     14.47 o 
  -9   5   0        0.00        4.48      4.96 o 
  -8   5   0      194.05      234.48     11.31 o 
  -7   5   0        5.05        8.35      4.36 o 
  -6   5   0      166.84      164.99      8.64 o 
  -5   5   0       11.70       21.02      3.91 o 
  -4   5   0     1350.70     1328.95     27.71 o 
  -3   5   0      238.03      211.68     12.52 o 
  -2   5   0     2532.87     2199.28    103.13 o 
  -1   5   0     1327.69     1065.58     16.98 o 
   0   5   0      345.61      463.55     10.01 o 
   1   5   0     4679.31     5004.84     86.10 o 
   2   5   0       55.53       58.06      3.25 o 
   3   5   0     3050.26     2450.38     62.20 o 
   4   5   0      871.82      690.31     21.03 o 
   5   5   0        3.79       -4.42      2.95 o 
   6   5   0      928.29      823.45     26.43 o 
   7   5   0      346.35      409.39     17.69 o 
   8   5   0      378.69      309.91     16.64 o 
   9   5   0      107.46       87.88      6.83 o 
  10   5   0       22.27       21.87      4.88 o 
  11   5   0       27.84       37.95      9.51 o 
  -9   6   0       14.18       21.83      5.88 o 
  -8   6   0        0.18       -1.28      4.19 o 
  -7   6   0       67.52       76.26      7.00 o 
  -6   6   0      320.46      274.41     22.06 o 
  -5   6   0       12.84       25.36      4.19 o 
  -4   6   0      872.06      885.58     27.37 o 
  -3   6   0      797.61      791.35     27.43 o 
  -2   6   0      171.44      278.10      6.37 o 
  -1   6   0       19.80        2.29      1.45 o 
   0   6   0      945.96      985.60     19.20 o 
   1   6   0       81.87       52.09      4.20 o 
   2   6   0     1983.94     1940.58     35.66 o 
   3   6   0      536.99      457.08     14.52 o 
   4   6   0      876.36      907.41     26.60 o 
   5   6   0        9.96        5.84      3.73 o 
   6   6   0      410.92      367.05     15.80 o 
   7   6   0      488.36      489.40     19.81 o 
   8   6   0      128.47       90.45      7.90 o 
   9   6   0        0.35       -3.02      4.02 o 
  10   6   0      100.03       93.22      7.87 o 
  11   6   0       16.06       19.75      8.96 o 
  -8   7   0       18.69       25.89      6.09 o 
  -7   7   0       15.79       25.26      5.12 o 
  -6   7   0       47.19       73.85      6.55 o 
  -5   7   0      139.09      148.16      8.15 o 
  -3   7   0      266.58      255.68      9.09 o 
  -2   7   0      306.50      341.44      7.67 o 
  -1   7   0      112.03      112.45      4.17 o 
   0   7   0      153.62      187.69      6.16 o 
   1   7   0     1360.22     1402.30     26.79 o 
   2   7   0     1054.00      990.89     20.10 o 
   3   7   0      221.45      227.07     11.71 o 
   4   7   0      537.67      489.12     14.30 o 
   5   7   0       42.74       20.41      3.45 o 
   6   7   0        2.41        1.39      6.09 o 
   7   7   0      361.58      384.13     12.39 o 
   8   7   0       50.19       63.89      6.18 o 
   9   7   0      194.22      217.06     10.26 o 
  10   7   0      146.53      140.75      8.76 o 
  11   7   0       49.56       60.12      6.95 o 
  -8   8   0       32.42       18.53      8.96 o 
  -7   8   0       47.12       55.58     10.52 o 
  -6   8   0        1.11       -4.62      3.55 o 
  -5   8   0        6.89        4.34      4.28 o 
  -4   8   0      365.57      351.51     19.45 o 
  -3   8   0       10.29        8.60      3.20 o 
  -2   8   0        2.48        3.77      2.54 o 
  -1   8   0       10.17       11.21      2.19 o 
   0   8   0     2297.62     2007.51     31.33 o 
   1   8   0      174.11      170.04      6.17 o 
   2   8   0      511.20      471.70     11.66 o 
   3   8   0      112.07       99.48      7.85 o 
   4   8   0       45.42       67.94      5.51 o 
   5   8   0      293.02      285.41     14.83 o 
   6   8   0      524.67      539.23     14.64 o 
   7   8   0       38.62       25.12      4.63 o 
   8   8   0      366.51      325.74     12.04 o 
   9   8   0        9.75        4.33      4.61 o 
  10   8   0       88.28      100.61      7.98 o 
  11   8   0        1.76       -6.94      6.57 o 
  -7   9   0        4.12        4.67      7.79 o 
  -6   9   0       20.10        5.17      7.29 o 
  -5   9   0      143.15      165.58     14.24 o 
  -4   9   0        0.02        0.89      5.95 o 
  -3   9   0      500.95      531.13     23.76 o 
  -2   9   0        0.01       -0.32      6.01 o 
  -1   9   0        7.29        0.95      3.35 o 
   0   9   0      232.79      240.93      6.87 o 
   1   9   0       25.49       24.91      3.10 o 
   2   9   0       10.43       11.21      2.67 o 
   3   9   0        1.63        2.00      3.39 o 
   4   9   0      178.66      192.40      7.56 o 
   5   9   0       78.54       77.54      5.39 o 
   6   9   0       72.71       89.35      6.70 o 
   7   9   0        9.26       18.78      4.52 o 
   8   9   0       15.42       10.54      4.49 o 
   9   9   0      561.22      648.88     18.99 o 
  10   9   0       13.90       14.00      5.33 o 
  11   9   0       45.54       52.23      7.34 o 
  -6  10   0       17.01       21.42      9.12 o 
  -5  10   0       16.93       13.97      7.73 o 
  -4  10   0        7.61        5.12      6.95 o 
  -3  10   0        0.91       -2.06      6.06 o 
  -2  10   0      169.75      166.75     14.08 o 
  -1  10   0      655.75      653.47     27.15 o 
   0  10   0       25.40       26.61      5.73 o 
   1  10   0       52.36       45.46      6.06 o 
   2  10   0      699.69      735.98     17.17 o 
   3  10   0       57.54       46.99      4.47 o 
   4  10   0      476.67      504.68     13.67 o 
   5  10   0       53.81       48.31      4.89 o 
   6  10   0      246.02      285.47     10.79 o 
   7  10   0       14.46       21.43      6.40 o 
   8  10   0       48.11       58.11      6.36 o 
   9  10   0       69.74       69.29      7.33 o 
  10  10   0       46.86       51.19      8.82 o 
  -5  11   0       60.72       40.39      9.96 o 
  -4  11   0       12.68        9.85      7.79 o 
  -3  11   0      123.57      141.04     13.85 o 
  -2  11   0        0.00        2.56      6.90 o 
  -1  11   0        6.26        3.45      6.51 o 
   0  11   0        0.77        1.45      6.57 o 
   1  11   0       38.58       20.36      5.62 o 
   2  11   0       25.25       30.66      6.62 o 
   3  11   0       91.67       81.51      8.68 o 
   4  11   0      208.27      191.23     13.13 o 
   5  11   0      264.66      234.46     14.19 o 
   6  11   0        3.53       -1.02      4.06 o 
   7  11   0        2.73        6.09      5.98 o 
   8  11   0      219.22      240.13     14.72 o 
   9  11   0       20.02       25.67      6.03 o 
  10  11   0       61.43       65.93     11.57 o 
  -4  12   0       21.64       17.30      8.90 o 
  -3  12   0        0.28        1.56      6.95 o 
  -2  12   0       32.93       42.51      9.85 o 
  -1  12   0       91.57       87.02     11.41 o 
   0  12   0       36.86       33.38      8.62 o 
   1  12   0        5.58        5.22      4.08 o 
   2  12   0      507.91      501.41     20.98 o 
   3  12   0      223.70      253.66     15.13 o 
   4  12   0       20.01        8.29      6.23 o 
   5  12   0      139.64      135.37     12.18 o 
   6  12   0        0.92       -2.34      5.56 o 
   7  12   0      131.33      120.62     12.24 o 
   8  12   0       35.21       36.61      8.96 o 
   9  12   0       52.91       50.69      9.57 o 
  -3  13   0       49.79       43.56     10.63 o 
  -2  13   0        8.75        9.24      7.96 o 
  -1  13   0        7.41       -0.61      6.57 o 
   0  13   0       91.99       83.18     11.85 o 
   1  13   0       10.25       11.63      7.34 o 
   2  13   0        2.47        0.28      5.40 o 
   3  13   0       56.20       46.40      8.23 o 
   4  13   0        1.60       -6.18      5.45 o 
   5  13   0       29.33       35.11      8.35 o 
   6  13   0      116.23       96.81     11.18 o 
   7  13   0       29.50       30.55      8.74 o 
   8  13   0      147.71      172.15     15.08 o 
   9  13   0       34.59       35.72      9.79 o 
  -1  14   0        6.45        6.23      7.46 o 
   0  14   0       10.03       12.96      8.29 o 
   1  14   0       47.68       45.40     10.01 o 
   3  14   0       20.42       26.15      7.46 o 
   4  14   0       51.20       50.63      9.18 o 
   5  14   0        1.11       -5.56      6.06 o 
   6  14   0       25.78       13.58      7.85 o 
   7  14   0       98.99       99.43     12.63 o 
   1  15   0        0.01       -2.39      7.23 o 
   2  15   0       33.72       36.00     10.07 o 
   3  15   0        9.72       11.80      7.73 o 
   4  15   0        6.30       11.13      7.51 o 
   5  15   0       45.07       69.05     10.79 o 
   6  15   0        0.79      -10.35      6.90 o 
  -5 -15   1        1.64       -9.85      6.62 o 
  -4 -15   1        1.26        3.62      7.40 o 
  -3 -15   1       36.21       54.14     10.07 o 
  -2 -15   1       16.88        5.17      7.29 o 
  -7 -14   1        1.82       -4.40      6.68 o 
  -6 -14   1       21.03       33.66      9.01 o 
  -5 -14   1       13.42        9.63      6.84 o 
  -4 -14   1        0.20        1.22      6.57 o 
  -3 -14   1       57.68       49.46      9.01 o 
  -1 -14   1       10.43        6.01      7.90 o 
   0 -14   1        0.01        1.06      7.40 o 
   1 -14   1        0.62       -1.72      7.29 o 
  -8 -13   1        4.25       -1.45      7.01 o 
  -7 -13   1        2.65        6.23      6.57 o 
  -6 -13   1       72.69       55.97      9.90 o 
  -5 -13   1       12.04       25.65      8.01 o 
  -4 -13   1       46.39       49.13      8.85 o 
  -3 -13   1       33.29       41.45      7.96 o 
  -2 -13   1      103.25       92.25     10.13 o 
  -1 -13   1       75.17       79.06     11.41 o 
   0 -13   1       81.63       62.04     10.74 o 
   1 -13   1        0.27        0.28      6.79 o 
   2 -13   1        3.76        3.89      7.68 o 
   3 -13   1        1.07        7.29      8.29 o 
  -9 -12   1        4.45       -9.60      6.40 o 
  -8 -12   1       16.92       13.91      8.01 o 
  -7 -12   1       46.73       54.14      9.57 o 
  -6 -12   1        0.11       -3.23      5.79 o 
  -5 -12   1       13.25        4.34      6.01 o 
  -4 -12   1      130.61      147.22     11.96 o 
  -3 -12   1       93.51       87.80      9.74 o 
  -2 -12   1       39.00       24.20      6.73 o 
  -1 -12   1       24.47       16.61      4.91 o 
   0 -12   1       28.55       19.81      8.23 o 
   1 -12   1      126.23      119.96     13.08 o 
   2 -12   1      111.48      116.56     13.63 o 
   3 -12   1      194.80      199.46     17.14 o 
   4 -12   1       86.45       84.01     12.91 o 
 -10 -11   1        1.55       -3.39      6.57 o 
  -9 -11   1        0.00       -7.57      6.23 o 
  -8 -11   1       37.54       33.10      8.57 o 
  -7 -11   1       48.79       49.91      8.96 o 
  -6 -11   1       28.38       11.91      6.73 o 
  -5 -11   1       17.99       26.04      6.90 o 
  -4 -11   1      567.62      574.19     23.65 o 
  -3 -11   1      435.45      449.34     19.97 o 
  -2 -11   1     1191.38     1290.81     39.84 o 
  -1 -11   1      234.66      230.57     12.74 o 
   0 -11   1       54.23       77.95     10.57 o 
   1 -11   1       14.13       19.58      8.12 o 
   2 -11   1      107.63      124.13     13.30 o 
   3 -11   1       37.77       45.40      9.68 o 
   4 -11   1        8.26        3.73      7.90 o 
   5 -11   1        7.55        0.06      7.46 o 
 -10 -10   1       30.22       34.44      6.39 o 
  -9 -10   1      135.79      152.30      9.85 o 
  -8 -10   1        0.67        4.52      4.43 o 
  -7 -10   1      187.72      192.44      9.48 o 
  -6 -10   1        0.38        0.58      5.62 o 
  -5 -10   1        0.09        5.00      7.23 o 
  -4 -10   1       79.58       77.34      8.18 o 
  -3 -10   1      280.55      264.45     13.80 o 
  -2 -10   1      161.96      143.77     10.29 o 
  -1 -10   1      109.02      107.27      9.12 o 
   0 -10   1      853.63      877.39     21.20 o 
   1 -10   1      381.77      395.98     20.86 o 
   2 -10   1      514.55      579.64     26.15 o 
   3 -10   1      240.09      269.79     17.92 o 
   4 -10   1        0.03        4.62      6.73 o 
   5 -10   1       45.16       34.22      9.35 o 
   6 -10   1       30.58       23.87      9.18 o 
 -11  -9   1        0.12       -3.13      5.15 o 
 -10  -9   1        0.90        1.62      4.74 o 
  -9  -9   1        0.05       -4.18      5.09 o 
  -8  -9   1        0.19       -0.41      3.98 o 
  -7  -9   1      188.76      191.55      9.42 o 
  -6  -9   1        9.01        9.60      5.79 o 
  -5  -9   1      781.17      843.48     38.42 o 
  -4  -9   1        3.70        1.52      2.95 o 
  -3  -9   1     1061.58     1103.27     23.18 o 
  -2  -9   1      140.29      127.61      5.88 o 
  -1  -9   1       29.25       17.80      4.40 o 
   0  -9   1       18.35       22.53      3.76 o 
   1  -9   1      705.32      704.08     17.28 o 
   2  -9   1      133.19      138.82     12.46 o 
   3  -9   1       50.41       52.97      9.29 o 
   4  -9   1      112.37      126.02     12.74 o 
   5  -9   1       82.39       61.87     10.29 o 
   6  -9   1        6.36        0.78      6.90 o 
   7  -9   1        1.56       17.92      8.74 o 
 -11  -8   1       49.29       65.66      7.57 o 
 -10  -8   1       39.71       37.54     10.43 o 
  -9  -8   1        1.46        4.03      4.65 o 
  -8  -8   1       74.68       98.63      7.30 o 
  -7  -8   1        4.82       -0.05      3.80 o 
  -6  -8   1       51.49       62.12      5.37 o 
  -5  -8   1       27.23       25.38      4.34 o 
  -4  -8   1     1140.62     1046.62     22.24 o 
  -3  -8   1        3.97        9.36      2.44 o 
  -2  -8   1      327.44      286.83      8.34 o 
  -1  -8   1      312.72      318.44      8.76 o 
   0  -8   1       67.58       67.75      4.25 o 
   1  -8   1      605.78      580.52     12.91 o 
   2  -8   1        3.56        2.44      2.57 o 
   3  -8   1        0.42       -1.78      4.65 o 
   4  -8   1      159.81      168.42     13.46 o 
   5  -8   1       85.47       94.03     11.41 o 
   6  -8   1       19.36       28.43      8.74 o 
   7  -8   1        0.30       -8.74      6.45 o 
   8  -8   1        0.13       -2.17      7.46 o 
 -11  -7   1       10.89       16.41      5.37 o 
 -10  -7   1       53.66       45.22      7.21 o 
  -9  -7   1       35.90       49.54      6.24 o 
  -8  -7   1      122.31      104.79      7.18 o 
  -7  -7   1      446.29      470.36     16.58 o 
  -6  -7   1      661.11      628.88     15.98 o 
  -5  -7   1        5.60       -0.59      2.33 o 
  -4  -7   1      794.97     1000.04     21.04 o 
  -3  -7   1      453.56      598.80     13.68 o 
  -2  -7   1       60.43       70.24      6.54 o 
  -1  -7   1     2413.51     2202.40     40.14 o 
   0  -7   1     1857.16     1944.15     35.74 o 
   1  -7   1     2159.62     1880.05     29.22 o 
   2  -7   1      189.75      149.99      4.92 o 
   3  -7   1       30.85       32.55      3.78 o 
   4  -7   1        0.10        2.31      5.65 o 
   5  -7   1       12.47        4.05      3.06 o 
   6  -7   1      183.56      220.87     17.80 o 
   7  -7   1        1.74       -0.95      6.18 o 
   8  -7   1       31.51       36.89      9.79 o 
 -11  -6   1      102.92       99.48     12.13 o 
 -10  -6   1        4.22       -0.05      4.19 o 
  -9  -6   1      575.57      585.69     16.99 o 
  -8  -6   1       21.82       16.21      6.40 o 
  -7  -6   1       33.84       12.15      4.45 o 
  -6  -6   1      685.53      718.96     17.17 o 
  -5  -6   1      506.11      488.92     18.94 o 
  -4  -6   1     1756.00     1624.19     31.25 o 
  -3  -6   1     4764.21     4794.37     83.74 o 
  -2  -6   1      392.07      534.10     11.94 o 
  -1  -6   1      147.90      144.77      4.91 o 
   0  -6   1       67.14      111.13     11.43 o 
   1  -6   1      471.87      377.67      7.79 o 
   2  -6   1       10.77       10.00      1.83 o 
   3  -6   1      756.78      906.50     20.29 o 
   4  -6   1      260.55      203.30     10.24 o 
   5  -6   1      110.31      125.97      7.18 o 
   6  -6   1       39.01       44.95      5.44 o 
   7  -6   1       39.90       43.83      6.59 o 
   8  -6   1       44.48       53.47      6.59 o 
   9  -6   1       10.07       13.51      5.31 o 
 -11  -5   1       58.61       48.07      9.85 o 
 -10  -5   1        0.31       -0.80      5.06 o 
  -9  -5   1      301.42      276.10     11.23 o 
  -8  -5   1     1647.61     1628.76     33.90 o 
  -7  -5   1       43.22       30.74      4.40 o 
  -6  -5   1     1249.89     1154.41     24.37 o 
  -5  -5   1      932.95      853.19     27.18 o 
  -4  -5   1       77.77       57.91      3.86 o 
  -3  -5   1     2364.12     2390.95     43.18 o 
  -2  -5   1     1924.37     1753.16     32.04 o 
  -1  -5   1     1114.44      984.16     19.14 o 
   1  -5   1       77.31       58.03      3.86 o 
   2  -5   1       81.04       51.98      2.71 o 
   3  -5   1      208.57      249.68      5.90 o 
   4  -5   1        3.41        0.13      3.23 o 
   5  -5   1      208.02      248.36     18.11 o 
   6  -5   1      202.18      155.34      8.44 o 
   7  -5   1      372.65      332.06     12.71 o 
   8  -5   1      165.44      155.15     10.65 o 
   9  -5   1        3.73        4.35      4.84 o 
 -11  -4   1       11.11       21.59      8.68 o 
 -10  -4   1        0.39        4.62      6.79 o 
  -9  -4   1        6.65        2.50      3.78 o 
  -8  -4   1      128.53      135.66      7.61 o 
  -7  -4   1     1940.38     1697.42     33.98 o 
  -6  -4   1      365.68      374.67     10.74 o 
  -5  -4   1      477.60      411.33     10.78 o 
  -4  -4   1       67.40       71.36      4.87 o 
  -3  -4   1      486.46      580.89     13.55 o 
  -2  -4   1       13.86       10.99      1.70 o 
  -1  -4   1     1994.08     1943.62     34.52 o 
   0  -4   1       51.32       41.24      2.44 o 
   1  -4   1      425.65      504.06      8.83 o 
   2  -4   1       63.07       82.52      3.01 o 
   3  -4   1       59.02       28.10      4.73 o 
   4  -4   1        1.16        8.00      2.68 o 
   5  -4   1     1176.02     1113.09     24.50 o 
   6  -4   1      123.49      119.14      7.40 o 
   7  -4   1      584.23      616.40     17.75 o 
   8  -4   1       10.35       20.36      5.18 o 
   9  -4   1      271.20      278.60     12.80 o 
  10  -4   1        0.08        1.57      5.04 o 
 -11  -3   1       34.35       35.61      9.35 o 
 -10  -3   1        6.15        0.78      6.51 o 
  -9  -3   1        0.21       -1.50      6.18 o 
  -8  -3   1       50.69       27.92      7.71 o 
  -7  -3   1      401.72      354.67     29.46 o 
  -6  -3   1     1110.51     1048.57     22.02 o 
  -5  -3   1       39.70       62.26      6.12 o 
  -4  -3   1      656.02      593.27     18.58 o 
  -3  -3   1      241.30      172.60      5.36 o 
  -2  -3   1      501.88      456.69      9.55 o 
  -1  -3   1     4005.35     3896.88     66.88 o 
   0  -3   1    16896.13    16701.96    283.23 o 
   1  -3   1     4930.40     5605.80    136.15 o 
   2  -3   1       75.40      115.43      4.42 o 
   3  -3   1      428.00      330.94      8.92 o 
   4  -3   1       17.37       35.71      6.95 o 
   5  -3   1      192.32      206.46      8.22 o 
   6  -3   1       15.09       14.75      3.83 o 
   7  -3   1      223.04      214.63     10.20 o 
   8  -3   1      138.85      174.15      9.81 o 
   9  -3   1       44.16       48.90     11.32 o 
  10  -3   1       32.05       35.66     13.05 o 
 -11  -2   1        8.91        1.45      7.18 o 
 -10  -2   1       53.92       38.50      9.01 o 
  -9  -2   1      210.93      169.86     13.24 o 
  -8  -2   1      745.43      669.48     16.64 o 
  -7  -2   1     1581.10     1453.88     50.55 o 
  -6  -2   1      127.25       85.74      7.73 o 
  -5  -2   1      584.61      617.42     20.47 o 
  -4  -2   1        7.66       -0.67      2.45 o 
  -3  -2   1      326.07      287.54     10.35 o 
  -2  -2   1     1181.56     1057.29     24.65 o 
   0  -2   1      544.21      824.90     20.98 o 
   1  -2   1     1243.35     1542.35     38.56 o 
   2  -2   1      774.83      631.55     19.47 o 
   3  -2   1     2187.94     2016.54     37.59 o 
   4  -2   1       51.52       60.56      4.26 o 
   5  -2   1     3786.50     3551.95     65.71 o 
   6  -2   1      583.87      491.82     13.88 o 
   7  -2   1      701.11      644.26     19.84 o 
   8  -2   1      720.17      753.55     20.65 o 
   9  -2   1      203.78      178.48     18.50 o 
  10  -2   1       12.39        1.89      6.95 o 
 -11  -1   1        0.18        0.39      7.01 o 
 -10  -1   1        0.59       12.18      7.01 o 
  -9  -1   1       49.59       43.62      8.62 o 
  -8  -1   1       54.92       43.23      8.07 o 
  -7  -1   1      272.33      246.82     10.35 o 
  -6  -1   1      503.66      484.89     18.53 o 
  -5  -1   1     1102.09     1079.94     31.77 o 
  -4  -1   1       30.00       11.57      3.28 o 
  -3  -1   1     5345.96     5683.64    139.21 o 
  -2  -1   1     4035.08     4087.65     99.98 o 
  -1  -1   1     1295.40     1763.13     44.12 o 
   1  -1   1      237.00      195.12      6.06 o 
   2  -1   1     1226.71     1541.03     46.96 o 
   3  -1   1     3895.16     4273.22     75.97 o 
   4  -1   1        6.26       23.30      2.82 o 
   5  -1   1       92.25       87.60      5.59 o 
   6  -1   1      293.76      318.69     10.69 o 
   7  -1   1      435.20      469.56     14.23 o 
   8  -1   1      131.32      131.99      8.64 o 
   9  -1   1        8.19        4.51      6.40 o 
  10  -1   1      119.94      140.60     13.52 o 
  11  -1   1       77.42       73.11     11.57 o 
 -11   0   1        0.20       -0.83      7.01 o 
 -10   0   1       50.08       38.50      9.07 o 
  -9   0   1       45.41       43.56      8.74 o 
  -8   0   1      724.29      744.05     27.49 o 
  -7   0   1       32.64       32.55      6.45 o 
  -6   0   1      150.39      118.48      5.13 o 
  -5   0   1        2.14        1.56      3.34 o 
  -4   0   1      217.64      260.11     10.91 o 
  -3   0   1       14.53       17.80      3.12 o 
  -2   0   1     2286.05     2473.74     61.65 o 
  -1   0   1        0.95        0.56      0.78 o 
   1   0   1       31.01       28.93      2.28 o 
   2   0   1      191.82      178.40      5.04 o 
   3   0   1     1320.68     1366.37     26.11 o 
   4   0   1      424.74      366.69      9.71 o 
   5   0   1      775.80      789.82     18.01 o 
   6   0   1     1440.14     1327.49     28.17 o 
   7   0   1      156.61      156.01     11.35 o 
   8   0   1      194.17      174.48     13.30 o 
   9   0   1       67.09       70.99      9.63 o 
  10   0   1       93.66      123.24     12.24 o 
  11   0   1       22.44       30.71      9.24 o 
 -11   1   1       17.36        4.78      7.40 o 
 -10   1   1        4.09        3.84      6.84 o 
  -9   1   1      448.34      508.26     23.09 o 
  -8   1   1      142.96      141.82     12.41 o 
  -7   1   1      449.94      460.41     19.36 o 
  -6   1   1      151.98      122.70      9.35 o 
  -5   1   1        8.54        4.01      2.59 o 
  -4   1   1      363.48      367.42      9.86 o 
  -3   1   1     1879.65     1880.42     35.05 o 
  -2   1   1    22758.33    24491.17    426.45 o 
  -1   1   1      983.18     1356.69     34.22 o 
   1   1   1     8380.67     8730.96    212.93 o 
   2   1   1      264.45      396.42     11.85 o 
   3   1   1     2974.62     3378.87     84.07 o 
   4   1   1      210.94      271.13     11.13 o 
   5   1   1     6957.04     7142.87    176.32 o 
   6   1   1      388.76      448.61     17.69 o 
   7   1   1      399.68      382.24     17.30 o 
   8   1   1      152.01      148.78     12.52 o 
   9   1   1       13.91       10.91      7.07 o 
  10   1   1      347.08      352.86     19.25 o 
  11   1   1        9.80        6.51      7.34 o 
 -10   2   1      101.70      136.26     13.35 o 
  -9   2   1      130.63      136.31     12.96 o 
  -8   2   1      396.81      466.75     21.09 o 
  -7   2   1       45.06       49.18      5.51 o 
  -6   2   1        3.42        1.95      2.96 o 
  -5   2   1       89.20       70.86      6.06 o 
  -3   2   1     4974.96     4979.28     88.35 o 
  -2   2   1     1290.40     1489.95     29.93 o 
  -1   2   1      573.46      772.34     14.92 o 
   0   2   1      594.15      611.97     16.36 o 
   1   2   1     1108.33     1156.33     29.54 o 
   2   2   1     5789.35     6520.66    158.24 o 
   3   2   1      289.13      222.11      8.90 o 
   4   2   1       33.46       16.75      3.45 o 
   5   2   1     1329.85     1389.96     39.00 o 
   6   2   1       13.91       15.91      4.84 o 
   7   2   1       51.72       39.34      6.84 o 
   8   2   1      578.86      561.39     22.92 o 
   9   2   1       28.32       19.25      7.34 o 
  10   2   1       13.48       11.68      7.51 o 
  11   2   1       73.02       61.76     10.63 o 
 -10   3   1       16.65       16.86      7.85 o 
  -9   3   1      397.45      467.95     16.37 o 
  -8   3   1       36.79       30.36      7.46 o 
  -7   3   1      228.37      185.98      9.31 o 
  -6   3   1       50.34       89.48      8.51 o 
  -5   3   1       15.50       27.04      3.75 o 
  -4   3   1       13.20        5.86      2.40 o 
  -3   3   1     1001.14     1055.35     28.57 o 
  -2   3   1     4481.55     4767.04     84.25 o 
   0   3   1    51647.82    34752.58    842.92 o 
   2   3   1     1422.59     1462.18     37.61 o 
   3   3   1      655.68      747.45     21.31 o 
   4   3   1      695.18      699.65     21.14 o 
   5   3   1     1041.20      836.47     25.70 o 
   6   3   1     1268.00     1154.00     34.50 o 
   7   3   1     1333.73     1201.23     36.83 o 
   8   3   1      688.18      633.67     24.59 o 
   9   3   1       13.67        7.85      6.73 o 
  10   3   1      122.32      105.05     11.80 o 
  11   3   1       59.40       61.59     10.79 o 
 -10   4   1        3.10       14.69      7.46 o 
  -9   4   1       55.93       73.94      7.60 o 
  -8   4   1        2.83        1.37      5.15 o 
  -7   4   1      283.83      290.64     30.43 o 
  -6   4   1       20.47       24.99      4.35 o 
  -5   4   1      961.61      946.06     21.65 o 
  -4   4   1      167.87      161.76      6.79 o 
  -3   4   1     1420.67     1306.49     45.82 o 
  -2   4   1        4.16        5.01      1.77 o 
  -1   4   1      362.32      298.49     19.92 o 
   2   4   1      625.22      716.79     20.25 o 
   3   4   1     4757.12     4704.51    115.84 o 
   4   4   1       21.61       20.47      3.56 o 
   5   4   1      428.28      352.36     14.02 o 
   6   4   1      198.16      227.01     11.74 o 
   7   4   1      226.46      239.08     13.46 o 
   8   4   1      315.18      345.13     17.41 o 
   9   4   1      384.55      361.54     18.47 o 
  10   4   1      205.47      202.58     15.08 o 
  11   4   1       53.90       59.64     10.46 o 
  -9   5   1       21.82       34.71      6.41 o 
  -8   5   1        9.64       10.01      4.78 o 
  -7   5   1       70.97       67.42      6.60 o 
  -6   5   1        7.23        7.65      3.96 o 
  -5   5   1      386.15      433.17     12.90 o 
  -4   5   1       34.40       39.07      3.97 o 
  -3   5   1        5.22       16.64      3.87 o 
  -2   5   1      165.57      113.45     14.74 o 
  -1   5   1      304.61      256.01      8.46 o 
   2   5   1      160.93      147.33      6.90 o 
   3   5   1      480.32      562.78     17.41 o 
   4   5   1     1311.30     1211.92     33.66 o 
   5   5   1       72.64       59.31      5.84 o 
   6   5   1      332.25      332.94     14.74 o 
   7   5   1      329.27      330.10     15.69 o 
   8   5   1      533.82      570.07     23.26 o 
   9   5   1       23.51       17.86      7.46 o 
  10   5   1        3.85       11.35      7.46 o 
  11   5   1       11.98       -0.11      7.34 o 
  -9   6   1        9.95       18.63      5.70 o 
  -8   6   1       99.43       73.25      8.60 o 
  -7   6   1      419.27      472.00     15.52 o 
  -6   6   1       92.15      107.01      8.85 o 
  -5   6   1       10.10        3.42      3.37 o 
  -4   6   1      316.73      307.37     10.19 o 
  -3   6   1      430.21      395.74     11.24 o 
  -2   6   1      180.15      178.86     13.52 o 
  -1   6   1     2296.61     2363.58     43.32 o 
   0   6   1       43.21       32.12      2.50 o 
   1   6   1       70.25       31.88      3.56 o 
   2   6   1     1591.54     1245.91     33.88 o 
   3   6   1     2614.97     2693.07     68.66 o 
   5   6   1       30.86       28.15      4.78 o 
   6   6   1      668.76      682.68     23.31 o 
   7   6   1       36.98       36.94      7.18 o 
   8   6   1     1142.63     1141.54     36.78 o 
   9   6   1       10.54       -1.39      6.45 o 
  10   6   1       22.52       12.60      4.74 o 
  11   6   1        5.73        0.61      7.29 o 
  -8   7   1       22.31       12.42      5.84 o 
  -7   7   1       11.88       11.06      4.81 o 
  -6   7   1       11.82        4.91      4.04 o 
  -5   7   1      409.28      364.45     12.51 o 
  -4   7   1       83.40       89.54      8.32 o 
  -3   7   1      386.62      361.79     11.03 o 
  -2   7   1      288.27      306.14      8.40 o 
  -1   7   1       27.01       31.76      2.45 o 
   0   7   1      329.28      211.24     10.90 o 
   1   7   1      978.94      839.67     17.43 o 
   2   7   1     1000.88      961.88     27.60 o 
   3   7   1      920.24      688.03     21.25 o 
   4   7   1      347.02      408.44     14.97 o 
   5   7   1       61.08       65.88      6.40 o 
   6   7   1      585.03      545.26     20.03 o 
   7   7   1       10.99       27.99      7.01 o 
   8   7   1       95.12      110.50     10.79 o 
   9   7   1      133.26       97.03     11.18 o 
  10   7   1       13.37       23.08      5.23 o 
  11   7   1       27.26       23.43      7.12 o 
  -8   8   1       37.94       44.82      7.62 o 
  -7   8   1       28.65       23.84      8.68 o 
  -6   8   1        0.36        2.03      3.86 o 
  -5   8   1      346.86      389.11     13.18 o 
  -4   8   1       43.78       46.62      5.05 o 
  -2   8   1       97.75       83.49      5.41 o 
  -1   8   1      137.91      180.50      5.51 o 
   0   8   1      531.31      473.99      9.86 o 
   1   8   1      240.93      229.47      7.35 o 
   2   8   1      291.04      266.66      9.21 o 
   3   8   1        3.95        0.35      1.93 o 
   4   8   1      461.64      466.64     16.75 o 
   5   8   1        6.70       -1.39      3.67 o 
   6   8   1      264.36      270.68     13.69 o 
   7   8   1     1361.83     1375.49     41.56 o 
   8   8   1       77.56       90.69     10.01 o 
   9   8   1        3.85        8.91      7.29 o 
  10   8   1       75.04       92.94      7.80 o 
  11   8   1        0.43       -3.65      4.36 o 
  -7   9   1       58.97       54.97     11.02 o 
  -6   9   1        9.37        6.73      6.68 o 
  -5   9   1       12.25       14.33      4.48 o 
  -4   9   1       10.13       15.58      6.73 o 
  -3   9   1       35.28       30.26      4.65 o 
  -2   9   1       46.31       44.38      5.04 o 
  -1   9   1       51.55       38.15      3.26 o 
   0   9   1      774.00      833.09     15.42 o 
   1   9   1     1475.46     1365.16     27.18 o 
   2   9   1      397.03      377.59     10.47 o 
   3   9   1      576.14      592.73     14.56 o 
   4   9   1        0.09        4.68      2.71 o 
   5   9   1        1.33       -2.02      2.67 o 
   6   9   1      209.95      209.55      9.24 o 
   7   9   1       37.48       55.79      7.46 o 
   8   9   1       49.44       70.66      6.57 o 
   9   9   1       11.32       -1.38      4.57 o 
  10   9   1        0.92       -0.05      4.57 o 
  11   9   1        0.53        0.65      4.77 o 
  -6  10   1       22.36        9.74      8.07 o 
  -5  10   1       15.94       11.80      7.51 o 
  -4  10   1      103.32      103.99     11.96 o 
  -3  10   1        0.12        2.11      6.18 o 
  -2  10   1      207.54      199.85     14.58 o 
  -1  10   1       27.60       27.37      4.21 o 
   0  10   1       37.06       37.16      3.39 o 
   1  10   1       25.81       24.79      3.44 o 
   2  10   1       65.09       51.48      4.32 o 
   3  10   1      145.24      156.93      7.16 o 
   4  10   1       35.16       29.47      3.92 o 
   5  10   1      234.86      206.20      8.68 o 
   6  10   1       10.77       11.29      4.03 o 
   7  10   1      450.16      457.94     23.09 o 
   8  10   1       37.68       61.58      6.49 o 
   9  10   1       25.92       26.18      5.69 o 
  10  10   1      152.50      148.96     10.07 o 
  11  10   1        1.86        6.73      5.37 o 
  -5  11   1        2.49        0.45      7.23 o 
  -4  11   1        3.94        5.12      7.01 o 
  -3  11   1       14.07        9.79      7.18 o 
  -2  11   1      271.21      273.74     17.53 o 
  -1  11   1        5.24       -0.33      6.34 o 
   0  11   1     2277.21     2352.90     69.72 o 
   1  11   1      214.70      198.74     11.63 o 
   2  11   1      683.01      625.04     23.03 o 
   3  11   1      119.58       80.31      5.79 o 
   4  11   1      230.82      248.29      9.54 o 
   5  11   1      153.29      146.23      7.71 o 
   6  11   1      475.03      485.41     15.97 o 
   7  11   1        0.12       -9.01      8.99 o 
   8  11   1      127.86      134.37      9.01 o 
   9  11   1       13.27        2.23      4.65 o 
  10  11   1        2.02       -1.25      4.61 o 
  -4  12   1       13.03       30.27      9.46 o 
  -3  12   1       17.71       13.13      7.57 o 
  -2  12   1        1.54        2.95      6.51 o 
  -1  12   1       40.30       40.56      9.18 o 
   0  12   1      386.32      409.61     21.70 o 
   1  12   1       21.29       20.58      4.56 o 
   2  12   1      253.22      223.78     13.13 o 
   3  12   1       62.66       73.50      9.01 o 
   4  12   1      125.76      132.53     11.41 o 
   5  12   1       83.20       77.78      9.35 o 
   6  12   1        2.05        0.83      5.40 o 
   7  12   1        9.30        0.67      4.19 o 
   8  12   1        6.49        2.82      4.84 o 
   9  12   1       26.41        9.11      5.55 o 
  10  12   1        0.16        4.29      7.04 o 
  -3  13   1       70.87      104.88     13.41 o 
  -2  13   1        3.31        6.90      7.46 o 
  -1  13   1       20.46       19.20      7.96 o 
   0  13   1       30.90       43.68      9.51 o 
   1  13   1        1.62       -1.67      6.40 o 
   2  13   1       39.25       30.77      6.90 o 
   3  13   1        2.48       -1.17      5.62 o 
   4  13   1      261.86      264.06     15.91 o 
   5  13   1       22.05       17.41      7.01 o 
   6  13   1       65.34       59.70      9.12 o 
   7  13   1       12.79        9.24      7.18 o 
   8  13   1        5.07        0.33      6.79 o 
   9  13   1       10.57       12.30      7.57 o 
  -2  14   1        0.14        0.83      7.46 o 
  -1  14   1      111.62      128.52     14.13 o 
   0  14   1        1.40       -6.68      6.62 o 
   1  14   1      178.73      191.23     16.30 o 
   2  14   1        3.45        2.95      6.79 o 
   3  14   1       49.70       47.24      8.57 o 
   4  14   1       78.25       88.69     10.52 o 
   5  14   1       11.34        5.12      6.79 o 
   6  14   1        0.79        1.61      5.84 o 
   7  14   1        2.00       -0.78      7.12 o 
   8  14   1        0.34        4.90      7.40 o 
   0  15   1        0.34       -2.62      6.95 o 
   1  15   1       16.89       18.19      8.90 o 
   2  15   1        3.19       -4.01      6.90 o 
   3  15   1      149.15      162.19     13.46 o 
   4  15   1        2.73       -5.45      6.12 o 
   5  15   1       91.63       92.53     11.68 o 
   6  15   1        3.30       -3.39      6.68 o 
  -6 -14   2        1.17       -6.23      6.84 o 
  -5 -14   2       90.26      103.99     12.69 o 
  -4 -14   2        0.70       -2.34      6.40 o 
  -3 -14   2       78.72      101.26     11.68 o 
  -2 -14   2       25.49       26.76      8.07 o 
  -1 -14   2        7.40       11.13      8.62 o 
   0 -14   2        1.71        3.89      8.01 o 
  -8 -13   2       25.26       24.26      9.29 o 
  -7 -13   2       19.81       14.47      8.23 o 
  -6 -13   2       17.03        3.89      7.07 o 
  -5 -13   2        1.04       -7.40      5.56 o 
  -4 -13   2       13.13        7.01      7.07 o 
  -3 -13   2        4.01        4.67      5.90 o 
  -2 -13   2       10.01       22.92      7.18 o 
  -1 -13   2       24.89       21.48      8.62 o 
   0 -13   2       12.48        9.07      7.90 o 
   1 -13   2        4.09        7.18      7.29 o 
   2 -13   2       26.78       28.49     10.01 o 
  -9 -12   2        3.80        6.45      8.18 o 
  -8 -12   2      123.58      107.55     12.96 o 
  -7 -12   2       22.82       16.25      7.73 o 
  -6 -12   2      156.06      167.92     14.19 o 
  -5 -12   2      159.68      164.02     13.58 o 
  -4 -12   2        0.56       -2.56      5.51 o 
  -3 -12   2       16.68       18.75      7.01 o 
  -2 -12   2        0.15       -1.00      5.51 o 
  -1 -12   2      100.87       91.70     10.27 o 
   0 -12   2        3.08        1.50      6.57 o 
   1 -12   2      124.37      142.05     14.30 o 
   2 -12   2        5.93       11.24      7.96 o 
   3 -12   2       15.12       11.85      8.57 o 
   4 -12   2        5.20        7.90      8.51 o 
  -9 -11   2       20.27       18.25      8.07 o 
  -8 -11   2       10.68       12.52      7.34 o 
  -7 -11   2       46.78       46.51      8.79 o 
  -6 -11   2      141.68      146.94     12.30 o 
  -5 -11   2        7.50        5.73      6.06 o 
  -4 -11   2       63.19       58.59      8.68 o 
  -3 -11   2       24.30       17.30      6.51 o 
  -2 -11   2       42.84       33.61      7.07 o 
  -1 -11   2       72.83       61.26      7.79 o 
   0 -11   2       27.47       24.22      4.95 o 
   1 -11   2        4.29       -1.50      6.51 o 
   2 -11   2       25.40       19.70      8.18 o 
   3 -11   2       87.22       88.35     12.07 o 
   4 -11   2        1.90       13.19      8.51 o 
   5 -11   2        1.40        2.73      7.85 o 
 -10 -10   2        5.08       -9.20      6.23 o 
  -9 -10   2        0.15       -4.30      4.50 o 
  -8 -10   2        2.90       -4.73      6.34 o 
  -7 -10   2        0.40        0.50      5.73 o 
  -6 -10   2      193.25      233.74     15.02 o 
  -5 -10   2       50.44       36.89      6.95 o 
  -4 -10   2       77.36       83.74      9.29 o 
  -3 -10   2      325.41      343.51     16.41 o 
  -2 -10   2       88.40       75.28      8.12 o 
  -1 -10   2       13.26       29.27      6.51 o 
   0 -10   2       42.84       44.65      5.45 o 
   1 -10   2      137.35      154.73     14.41 o 
   2 -10   2      662.28      735.87     30.49 o 
   3 -10   2      250.00      302.62     19.14 o 
   4 -10   2       50.37       45.35      9.90 o 
   5 -10   2       30.29       25.59      9.01 o 
   6 -10   2       31.50       34.89     10.13 o 
 -10  -9   2        7.20        7.15      5.06 o 
  -9  -9   2        5.31        8.70      4.73 o 
  -8  -9   2        8.10       14.53      5.29 o 
  -7  -9   2      297.46      318.89     11.90 o 
  -6  -9   2       19.68       14.72      4.10 o 
  -5  -9   2      115.73      107.34      6.71 o 
  -4  -9   2       34.44       46.47      4.32 o 
  -3  -9   2       15.84       11.02      4.62 o 
  -2  -9   2        0.31       -1.06      3.39 o 
  -1  -9   2       58.20       52.52      6.29 o 
   0  -9   2       98.47       92.45      8.71 o 
   1  -9   2      819.33      780.35     18.93 o 
   2  -9   2       53.14       66.10      9.57 o 
   3  -9   2      256.04      231.46     16.19 o 
   4  -9   2       67.66       75.00     10.96 o 
   5  -9   2        5.55       10.35      7.57 o 
   6  -9   2       23.17        7.51      7.57 o 
   7  -9   2       15.30       18.64      9.12 o 
 -11  -8   2       29.12       31.02      6.79 o 
 -10  -8   2       26.73       31.05      7.85 o 
  -9  -8   2        5.38        1.32      4.27 o 
  -8  -8   2       15.81       10.05      7.48 o 
  -7  -8   2      108.97      114.72      7.22 o 
  -6  -8   2        2.70        5.12      4.37 o 
  -5  -8   2       44.98       40.79      4.27 o 
  -4  -8   2      610.80      683.06     18.08 o 
  -3  -8   2       54.14       41.83      3.63 o 
  -2  -8   2       75.36       81.18      6.84 o 
  -1  -8   2      811.52      753.68     16.25 o 
   0  -8   2       18.06       13.41      4.23 o 
   1  -8   2        3.58       12.88      3.22 o 
   2  -8   2     1228.53     1135.19     38.22 o 
   3  -8   2      225.52      165.75     13.46 o 
   4  -8   2      174.28      176.87     14.02 o 
   5  -8   2       43.28       47.85      9.40 o 
   6  -8   2        3.76       -1.95      6.40 o 
   7  -8   2        1.21        2.23      7.12 o 
 -11  -7   2        8.30        0.39      4.91 o 
 -10  -7   2        2.25        1.31      6.79 o 
  -9  -7   2      124.97      132.40      8.48 o 
  -8  -7   2       76.82       72.44      7.62 o 
  -7  -7   2      901.76     1038.35     23.91 o 
  -6  -7   2      669.93      698.58     17.32 o 
  -5  -7   2        2.56        0.23      2.42 o 
  -4  -7   2      143.98      117.32      5.63 o 
  -3  -7   2      191.02      108.61      8.93 o 
  -2  -7   2        4.60        9.34      2.07 o 
  -1  -7   2       46.01       36.84      2.90 o 
   0  -7   2      555.49      618.36     13.51 o 
   1  -7   2      782.64      764.77     13.82 o 
   2  -7   2      615.56      659.10     12.42 o 
   3  -7   2      303.06      275.61      9.37 o 
   4  -7   2       42.08       34.89      7.68 o 
   5  -7   2        0.85        1.28      5.68 o 
   6  -7   2      335.14      355.75     20.20 o 
   7  -7   2       10.66        9.24      7.40 o 
   8  -7   2       95.67       87.24     12.74 o 
 -11  -6   2        0.42       -3.89      7.12 o 
 -10  -6   2        3.35        0.49      4.18 o 
  -9  -6   2        5.46        2.31      4.31 o 
  -8  -6   2       50.47       53.36      5.85 o 
  -7  -6   2      130.07      145.63      7.94 o 
  -6  -6   2       45.31       61.97      5.05 o 
  -5  -6   2      433.81      530.55     17.94 o 
  -4  -6   2       18.76       38.15      3.43 o 
  -3  -6   2       42.33       19.49      4.45 o 
  -2  -6   2      749.53      865.66     17.54 o 
  -1  -6   2        0.19       -0.57      2.50 o 
   0  -6   2      152.08       93.47      7.62 o 
   1  -6   2      298.63      253.70      6.09 o 
   2  -6   2      883.49      756.95     13.46 o 
   3  -6   2        6.48       10.97      4.92 o 
   4  -6   2        1.26        0.75      2.63 o 
   5  -6   2      100.87       93.27      6.37 o 
   6  -6   2      161.16      160.74     12.66 o 
   7  -6   2       11.67       12.69      7.68 o 
   8  -6   2        5.09       -5.84      6.40 o 
   9  -6   2       19.86       16.58      8.85 o 
 -11  -5   2        1.00       -2.34      7.01 o 
 -10  -5   2      148.79      157.02     12.10 o 
  -9  -5   2      342.34      369.38     13.03 o 
  -8  -5   2      310.47      326.25     11.62 o 
  -7  -5   2        5.62        1.44      3.08 o 
  -6  -5   2      198.18      224.69      8.44 o 
  -5  -5   2       73.03       37.93      3.65 o 
  -4  -5   2      203.32      178.71      6.50 o 
  -3  -5   2      288.22      294.82      8.10 o 
  -2  -5   2       47.14       89.58      3.95 o 
  -1  -5   2      347.30      476.52     10.31 o 
   0  -5   2     1092.64     1176.07     21.92 o 
   1  -5   2      394.42      341.40      6.97 o 
   2  -5   2        7.49       21.35      1.97 o 
   3  -5   2      720.68      786.20     13.71 o 
   4  -5   2     1040.09      920.70     20.71 o 
   6  -5   2      714.97      693.19     18.43 o 
   7  -5   2        0.55       -4.25      3.77 o 
   8  -5   2        6.41        7.73      6.18 o 
   9  -5   2       15.12       23.71      5.76 o 
 -11  -4   2        1.24       -7.96      6.34 o 
 -10  -4   2       34.38       22.92      8.35 o 
  -9  -4   2       46.71       42.43      5.57 o 
  -8  -4   2        4.93       -2.75      6.45 o 
  -7  -4   2       17.72       24.19      6.93 o 
  -6  -4   2      406.12      381.10     16.33 o 
  -5  -4   2      126.04      150.45      6.19 o 
  -4  -4   2       57.46       31.50      3.62 o 
  -3  -4   2     7168.54     7511.40    128.53 o 
  -2  -4   2     1879.05     2231.91     65.43 o 
  -1  -4   2    10707.73    10361.62    175.49 o 
   0  -4   2     1381.43     1429.70     25.78 o 
   1  -4   2     2162.57     2137.43     31.57 o 
   2  -4   2      640.22      771.57     12.93 o 
   3  -4   2       10.73        4.75      1.62 o 
   4  -4   2     1510.50     1400.63     27.27 o 
   5  -4   2       46.49       47.56      4.71 o 
   6  -4   2       87.73       85.24      6.27 o 
   7  -4   2       43.80       53.61      6.05 o 
   8  -4   2       48.33       45.42     10.77 o 
   9  -4   2        9.35       15.85      5.45 o 
  10  -4   2        7.22        2.78      5.05 o 
 -11  -3   2      153.57      164.19     14.86 o 
 -10  -3   2        0.07       -7.62      6.12 o 
  -9  -3   2      192.18      155.51     13.19 o 
  -8  -3   2      361.56      305.12     16.41 o 
  -7  -3   2      735.18      718.88     17.34 o 
  -6  -3   2      268.85      219.23      7.82 o 
  -5  -3   2       23.88       15.52      2.62 o 
  -4  -3   2       28.78       32.23      2.77 o 
  -2  -3   2     1176.88     1141.87     23.90 o 
  -1  -3   2      588.75      646.33     12.42 o 
   0  -3   2        0.23        0.70      0.87 o 
   1  -3   2        3.80        2.26      0.96 o 
   2  -3   2       14.28       12.62      1.44 o 
   3  -3   2     2961.82     2906.13     70.68 o 
   4  -3   2       37.46       30.83      2.22 o 
   5  -3   2      787.37      597.36     15.29 o 
   6  -3   2       23.49       12.21      3.91 o 
   7  -3   2      413.66      439.38     21.17 o 
   8  -3   2       31.03       24.09      5.45 o 
   9  -3   2       25.95       36.21      8.29 o 
  10  -3   2        9.72        8.21      5.49 o 
 -11  -2   2        0.31        2.17      7.23 o 
 -10  -2   2       74.43       61.42      9.90 o 
  -9  -2   2       91.49       98.93     10.79 o 
  -8  -2   2       92.55       70.36      5.46 o 
  -7  -2   2       69.98       48.25      4.49 o 
  -6  -2   2      555.91      517.05     19.47 o 
  -5  -2   2       45.08       73.71      5.54 o 
  -4  -2   2        0.81        9.04      7.12 o 
  -3  -2   2     2230.79     2202.46     41.37 o 
  -2  -2   2    14596.50    15207.21    256.89 o 
  -1  -2   2    22404.71    26175.53    610.22 o 
   0  -2   2     6203.01     7003.22    166.41 o 
   1  -2   2       29.60       44.58      3.29 o 
   2  -2   2     1400.69     1175.55     17.91 o 
   3  -2   2     1080.27     1154.15     30.71 o 
   4  -2   2     1192.10     1015.23     16.64 o 
   5  -2   2        4.48        6.79      5.12 o 
   6  -2   2       56.83       56.50      5.15 o 
   7  -2   2       91.52       84.49      6.65 o 
   8  -2   2       44.20       50.59      6.35 o 
   9  -2   2       10.99       23.14      5.76 o 
  10  -2   2       28.74       26.09      8.46 o 
 -11  -1   2       55.69       64.76     10.96 o 
 -10  -1   2       39.20       36.44      8.74 o 
  -9  -1   2      119.51      112.50     11.07 o 
  -8  -1   2      209.13      209.70     14.08 o 
  -7  -1   2      100.13       82.53      5.07 o 
  -6  -1   2      262.50      290.22      8.62 o 
  -5  -1   2      117.19      144.30      8.96 o 
  -4  -1   2       80.39       48.43      5.09 o 
  -3  -1   2     1253.32     1091.85     29.66 o 
  -2  -1   2     3234.15     3850.68     66.21 o 
  -1  -1   2      393.42      457.29     12.24 o 
   1  -1   2     3241.53     2618.79     46.40 o 
   3  -1   2     2449.14     2350.65     34.47 o 
   4  -1   2      196.78      141.09      4.25 o 
   5  -1   2      167.80      186.66      8.65 o 
   6  -1   2        0.27       -0.31      4.67 o 
   7  -1   2        8.77        3.61      3.66 o 
   8  -1   2       39.05       64.73      6.62 o 
   9  -1   2      196.87      225.17     15.30 o 
  10  -1   2       14.47       13.08      7.46 o 
  11  -1   2       40.68       73.61     11.52 o 
 -11   0   2        3.69        6.45      7.34 o 
 -10   0   2      134.60      170.42     14.52 o 
  -9   0   2        1.52       -2.23      5.73 o 
  -8   0   2       11.22       15.19      6.51 o 
  -7   0   2       52.69       75.06      8.40 o 
  -6   0   2      462.99      430.68     10.85 o 
  -5   0   2       31.96       38.67      3.31 o 
  -4   0   2     2469.88     2284.78     45.01 o 
  -3   0   2     2695.63     2529.85     44.39 o 
  -2   0   2     1230.63     1240.13     32.27 o 
  -1   0   2        6.20        1.34      1.17 o 
   0   0   2     1369.42     1657.80     41.56 o 
   2   0   2    10269.34    11574.37    201.27 o 
   3   0   2      341.71      420.73      9.25 o 
   4   0   2       37.22       21.99      3.09 o 
   5   0   2       11.57        8.48      3.03 o 
   6   0   2      625.64      655.97     24.51 o 
   7   0   2       13.75        9.50      3.71 o 
   8   0   2       91.90       85.29     10.01 o 
   9   0   2       28.75       44.01      8.57 o 
  10   0   2       17.68       40.45      9.01 o 
  11   0   2       72.02      110.61     12.74 o 
 -11   1   2       25.65       18.19      8.40 o 
 -10   1   2       19.91       31.16      8.62 o 
  -9   1   2      125.18      108.22     11.41 o 
  -8   1   2       40.58       20.64      7.07 o 
  -7   1   2      580.39      620.04     23.54 o 
  -6   1   2      461.72      488.34     19.03 o 
  -5   1   2      522.30      647.50     13.76 o 
  -4   1   2      845.52      915.85     19.46 o 
  -3   1   2      679.54      664.41     14.31 o 
  -2   1   2    14849.51    15326.68    266.21 o 
  -1   1   2     9067.06     9593.02    231.68 o 
   0   1   2    11569.22    13089.62    319.75 o 
   1   1   2      808.95      646.74     17.08 o 
   2   1   2     1207.05     1388.67     24.90 o 
   3   1   2     8986.53     9080.89    157.78 o 
   4   1   2       36.55       64.73      4.01 o 
   5   1   2      676.96      608.31     14.77 o 
   6   1   2      696.37      657.81     22.81 o 
   7   1   2        6.54        3.89      5.06 o 
   8   1   2      618.18      568.01     23.20 o 
   9   1   2       20.24        4.45      6.68 o 
  10   1   2        3.56       15.58      7.51 o 
  11   1   2       85.05       97.09     12.41 o 
 -10   2   2       11.83       19.81      7.68 o 
  -9   2   2        7.06       -0.17      6.23 o 
  -8   2   2      278.16      278.36     16.02 o 
  -7   2   2      190.91      175.11     20.36 o 
  -6   2   2        9.25       -0.26      2.72 o 
  -5   2   2      768.22      824.62     19.00 o 
  -4   2   2     1106.06     1148.48     23.71 o 
  -3   2   2       86.63       88.08      4.39 o 
  -2   2   2     3570.72     3444.61     61.35 o 
  -1   2   2      235.35      205.47      7.68 o 
   0   2   2      442.91      637.78     17.36 o 
   1   2   2     6930.87     9182.24    221.66 o 
   2   2   2    27247.20    28538.21    692.53 o 
   3   2   2     7360.79     7577.13    184.16 o 
   4   2   2      720.68      821.84     24.26 o 
   5   2   2       26.57        5.51      3.67 o 
   6   2   2        2.94        4.12      4.28 o 
   7   2   2      164.68      190.51     12.24 o 
   8   2   2      300.39      252.93     15.30 o 
   9   2   2       43.65       34.50      8.74 o 
  10   2   2       18.51       27.10      8.29 o 
  11   2   2       35.62       43.34      9.85 o 
 -10   3   2       24.99       23.54      8.35 o 
  -9   3   2        1.02        6.23      6.62 o 
  -8   3   2      109.64      133.14      8.92 o 
  -7   3   2        7.16        9.37      4.13 o 
  -6   3   2       58.55       58.94      9.29 o 
  -5   3   2     1537.53     1521.20     31.26 o 
  -4   3   2      154.10      125.19      5.88 o 
  -3   3   2      834.45      701.26     15.49 o 
  -2   3   2     2819.50     2431.50     44.36 o 
  -1   3   2     3967.17     4431.56     77.99 o 
   0   3   2     2893.48     2662.41     66.27 o 
   1   3   2       11.07       13.30      2.17 o 
   2   3   2      300.16      247.98      8.90 o 
   4   3   2       80.95      117.79      7.07 o 
   5   3   2      946.19      970.89     28.93 o 
   6   3   2      271.26      246.70     12.52 o 
   7   3   2      144.74      120.40     10.40 o 
   8   3   2       25.39        9.29      6.79 o 
   9   3   2       51.00       43.06      8.79 o 
  10   3   2      131.16      109.50     11.96 o 
  11   3   2       12.40        6.95      7.73 o 
 -10   4   2        1.56       16.86      7.90 o 
  -9   4   2       19.20        5.33      4.92 o 
  -8   4   2      363.76      381.98     14.19 o 
  -7   4   2        5.63        3.96      4.87 o 
  -6   4   2      267.69      228.40      9.53 o 
  -5   4   2      210.69      267.67     11.88 o 
  -4   4   2      175.45      135.47      6.29 o 
  -3   4   2      246.67      338.57      9.44 o 
  -2   4   2     1323.10     1669.57     31.82 o 
  -1   4   2     2252.72     2370.57     53.91 o 
   0   4   2     1328.53     1729.90     31.88 o 
   1   4   2     7781.57     8164.06    198.13 o 
   2   4   2     1588.08     1658.64     43.01 o 
   3   4   2      573.59      443.66     14.35 o 
   4   4   2     1735.86     1983.35     52.02 o 
   5   4   2      457.21      504.47     17.64 o 
   6   4   2       62.67       84.07      7.73 o 
   7   4   2      233.85      234.29     13.30 o 
   8   4   2        1.57        5.40      6.45 o 
   9   4   2       19.27       25.43      7.85 o 
  10   4   2       94.16       79.12     10.74 o 
  11   4   2       38.72       37.72      9.24 o 
  -9   5   2       80.43       81.55      8.08 o 
  -8   5   2        1.97       -3.90      4.27 o 
  -7   5   2       41.74       57.93      6.25 o 
  -6   5   2      615.89      668.43     18.12 o 
  -5   5   2        5.79        8.05      3.28 o 
  -4   5   2      510.56      400.95     13.71 o 
  -3   5   2      892.50      807.46     18.00 o 
  -2   5   2       76.76       94.24      4.84 o 
  -1   5   2       12.04        7.60      1.84 o 
   0   5   2       89.39       53.96      3.38 o 
   1   5   2       65.43       61.93      4.78 o 
   2   5   2       72.75       87.69      5.45 o 
   3   5   2      331.10      409.94     13.91 o 
   4   5   2       13.19       34.72      4.28 o 
   5   5   2     1942.85     1873.35     50.52 o 
   6   5   2       16.45       14.13      4.78 o 
   7   5   2        0.12       -1.39      4.73 o 
   8   5   2     1261.97     1242.07     39.28 o 
   9   5   2       61.34       52.58      9.12 o 
  10   5   2      160.03      167.42     14.08 o 
  11   5   2        0.93        1.34      7.29 o 
  12   5   2       24.75       37.78     10.18 o 
  -9   6   2       61.99       55.98      7.24 o 
  -8   6   2        9.00        5.98      4.87 o 
  -7   6   2       62.68       58.15      6.36 o 
  -6   6   2       47.95       61.43     21.45 o 
  -5   6   2     1412.34     1314.37     28.96 o 
  -4   6   2      186.87      204.43      8.20 o 
  -3   6   2      218.04      204.64      7.74 o 
  -2   6   2     2367.74     2426.13     45.83 o 
  -1   6   2        4.16        2.12      1.37 o 
   0   6   2     2697.16     2341.38     43.49 o 
   1   6   2       89.26      139.49      7.34 o 
   2   6   2     1909.79     2005.27     52.13 o 
   3   6   2      306.74      305.90     11.91 o 
   4   6   2      286.97      391.92     14.30 o 
   5   6   2      957.05      983.19     29.54 o 
   6   6   2        4.28       -0.83      3.62 o 
   7   6   2      465.83      404.71     17.80 o 
   8   6   2      113.31      104.10     10.79 o 
   9   6   2      169.09      190.39     14.24 o 
  10   6   2       95.81       87.52     11.02 o 
  11   6   2       21.66       26.71      8.79 o 
  -8   7   2        0.64        6.70      5.23 o 
  -7   7   2       81.59       66.07      6.86 o 
  -6   7   2      277.56      314.00     17.36 o 
  -5   7   2      497.49      587.54     16.65 o 
  -4   7   2      559.92      468.75     13.77 o 
  -3   7   2        0.40        0.65      2.50 o 
  -2   7   2      320.78      266.66      8.85 o 
  -1   7   2      568.15      440.99      8.92 o 
   0   7   2      593.58      640.23     14.35 o 
   1   7   2     1236.63     1200.23     33.55 o 
   2   7   2       77.50      130.08      7.51 o 
   3   7   2      454.50      278.25     11.41 o 
   4   7   2      404.55      349.80     13.74 o 
   5   7   2       26.73       29.99      5.17 o 
   6   7   2       14.96        9.40      4.56 o 
   7   7   2      686.13      702.44     25.20 o 
   8   7   2      225.31      247.37     15.08 o 
   9   7   2      275.61      337.11     17.92 o 
  10   7   2        0.16        0.61      7.07 o 
  11   7   2        2.65        5.86      4.84 o 
  -8   8   2        7.19        6.48      4.96 o 
  -7   8   2        1.54        3.16      4.48 o 
  -6   8   2        1.61        3.32      3.98 o 
  -5   8   2        4.62       10.43      4.12 o 
  -4   8   2      110.73      108.46      7.01 o 
  -3   8   2       85.28       91.45      6.09 o 
  -2   8   2      371.90      336.35     19.50 o 
  -1   8   2      301.11      180.98      6.58 o 
   0   8   2        0.40        0.68      1.14 o 
   1   8   2     2339.28     2028.64     53.19 o 
   2   8   2      280.48      157.68      8.46 o 
   3   8   2      248.90      286.71     12.18 o 
   4   8   2        1.75        6.73      3.45 o 
   5   8   2       84.91       93.25      8.12 o 
   6   8   2       57.58       64.21      7.40 o 
   7   8   2       29.28       20.92      6.57 o 
   8   8   2       61.64       86.35     10.01 o 
   9   8   2       58.03       50.35      9.35 o 
  10   8   2        3.13       15.91      8.18 o 
  11   8   2       53.78       69.26      7.44 o 
  -7   9   2      161.52      175.12     10.57 o 
  -6   9   2        5.71        6.28      4.92 o 
  -5   9   2       80.03       94.64      7.19 o 
  -4   9   2        8.06       10.19      3.97 o 
  -3   9   2      151.65      178.39     11.57 o 
  -2   9   2       35.98       19.56      9.18 o 
  -1   9   2     1116.87     1104.87     35.94 o 
   0   9   2       27.23       34.37      4.29 o 
   1   9   2       17.20       21.60      6.48 o 
   2   9   2       10.93        5.09      7.65 o 
   3   9   2       70.60       54.80      5.90 o 
   4   9   2        0.01       -3.17      3.17 o 
   5   9   2      311.43      259.00     12.63 o 
   6   9   2      763.48      711.17     24.87 o 
   7   9   2       20.77       38.61      7.29 o 
   8   9   2      205.58      217.16     14.41 o 
   9   9   2       31.68       22.53      8.18 o 
  10   9   2        0.93        0.69      4.63 o 
  11   9   2       63.26       61.98      7.48 o 
  -6  10   2      104.59      106.55     13.02 o 
  -5  10   2       52.74       34.83      8.68 o 
  -4  10   2       38.59       34.74      7.57 o 
  -2  10   2        5.23       -2.42      2.67 o 
  -1  10   2      377.88      352.45     11.60 o 
   0  10   2      153.97      151.09      5.74 o 
   1  10   2      499.18      486.32     12.65 o 
   2  10   2      983.14      866.97     19.37 o 
   3  10   2      801.15      795.68     18.55 o 
   4  10   2       64.11       61.24      6.12 o 
   5  10   2       37.56       45.23      6.62 o 
   6  10   2        4.55        9.07      5.40 o 
   7  10   2        6.84        2.62      5.79 o 
   8  10   2      288.74      308.35     16.69 o 
   9  10   2       13.75       11.80      5.09 o 
  10  10   2       29.63       34.33      8.07 o 
  11  10   2       68.79       66.90      7.86 o 
  -6  11   2        0.51        1.17      7.73 o 
  -5  11   2        9.66        3.34      7.34 o 
  -4  11   2       21.87       14.91      7.79 o 
  -3  11   2       20.88       11.91      7.23 o 
  -2  11   2      493.38      519.83     24.09 o 
  -1  11   2       63.40       54.53      9.12 o 
   0  11   2       78.58       87.65      6.40 o 
   1  11   2      606.09      564.67     12.40 o 
   2  11   2       81.83       62.93      6.95 o 
   3  11   2      270.43      270.89      9.70 o 
   4  11   2       20.28       11.64      3.73 o 
   5  11   2      105.87      101.87      6.84 o 
   6  11   2       80.55       85.61      6.69 o 
   7  11   2        1.53        0.60      3.75 o 
   8  11   2       25.41       37.45      5.80 o 
   9  11   2       21.73       20.71      5.60 o 
  10  11   2       38.39       43.99      7.15 o 
  -5  12   2       10.07       12.69      8.29 o 
  -4  12   2       12.06       13.13      7.96 o 
  -3  12   2       77.84       67.71     10.74 o 
  -2  12   2      104.46      114.84     12.30 o 
  -1  12   2       28.29       26.87      8.01 o 
   0  12   2       27.31       26.04      8.12 o 
   1  12   2      139.82      155.07      8.25 o 
   2  12   2       13.01       13.91      5.73 o 
   3  12   2      113.57      119.32      7.25 o 
   4  12   2       28.95       32.24      7.57 o 
   5  12   2      261.40      260.20     10.36 o 
   6  12   2        6.34        6.41      4.18 o 
   7  12   2      168.87      171.62     17.55 o 
   8  12   2      107.57      124.86      8.62 o 
   9  12   2        3.32        4.53      5.29 o 
  10  12   2       31.10       51.88     12.99 o 
  -3  13   2      109.83      120.29     13.74 o 
  -2  13   2       41.57       51.63     10.29 o 
  -1  13   2       40.12       58.98     10.24 o 
   0  13   2        0.79       -2.11      6.57 o 
   1  13   2      124.66      107.83     12.18 o 
   2  13   2        4.01        5.12      5.56 o 
   3  13   2       26.31       33.44      7.23 o 
   4  13   2       38.05       35.22      7.57 o 
   5  13   2        0.49        4.40      5.51 o 
   6  13   2       32.83       28.21      7.40 o 
   7  13   2       17.93       24.65      7.90 o 
   8  13   2        2.50       -1.31      4.68 o 
   9  13   2       27.72       15.78      5.46 o 
  -2  14   2        5.55        2.84      7.29 o 
  -1  14   2       11.01       17.30      8.29 o 
   0  14   2       53.17       48.96      9.90 o 
   1  14   2       13.23        1.06      6.84 o 
   2  14   2       16.16       13.91      7.62 o 
   3  14   2        4.62        0.89      5.79 o 
   4  14   2        1.10        2.23      5.79 o 
   5  14   2      121.54      150.00     13.19 o 
   6  14   2       13.36       -2.62      6.01 o 
   7  14   2       59.81       75.00     10.46 o 
   8  14   2        2.42        6.06      7.29 o 
   0  15   2        6.39        5.01      7.73 o 
   1  15   2        5.00        4.34      7.46 o 
   2  15   2       26.55       21.98      8.74 o 
   3  15   2        1.68        0.00      6.45 o 
   4  15   2        0.54       -0.95      5.95 o 
   5  15   2       31.12       34.77      9.01 o 
   6  15   2       72.40      100.87     12.41 o 
   7  15   2       21.65       30.27      8.57 o 
  -6 -14   3        0.03       -1.95      7.29 o 
  -5 -14   3        6.72        7.40      6.79 o 
  -4 -14   3       15.14       13.69      8.23 o 
  -3 -14   3        0.00        8.23      7.96 o 
  -2 -14   3        7.90        5.01      7.68 o 
  -1 -14   3       19.20       12.18      8.68 o 
   0 -14   3        5.86       -9.18      7.40 o 
  -7 -13   3        0.95       -1.11      6.23 o 
  -6 -13   3        8.37       10.24      7.01 o 
  -5 -13   3       10.85        7.57      7.23 o 
  -4 -13   3      204.91      196.46     14.86 o 
  -3 -13   3        0.01       10.07      6.95 o 
  -2 -13   3       13.84       20.47      7.68 o 
  -1 -13   3       21.31       23.92      9.07 o 
   0 -13   3        2.25        1.17      7.12 o 
   1 -13   3        3.72       -0.22      7.51 o 
   2 -13   3       40.14       51.08     11.35 o 
  -8 -12   3        1.85       -2.67      6.45 o 
  -7 -12   3        0.96        0.17      6.90 o 
  -6 -12   3        1.44       -0.56      6.51 o 
  -5 -12   3      152.85      160.57     13.80 o 
  -4 -12   3       11.97        5.62      6.62 o 
  -3 -12   3      131.43      131.14     12.02 o 
  -2 -12   3      207.93      243.47     15.08 o 
  -1 -12   3        8.10        2.25      4.36 o 
   0 -12   3      108.76      130.75     13.85 o 
   1 -12   3        0.63        5.62      7.57 o 
   2 -12   3        6.43        8.46      8.01 o 
   3 -12   3       46.40       29.04      9.96 o 
  -9 -11   3        1.65       -5.06      7.07 o 
  -8 -11   3        0.09       -2.45      5.73 o 
  -7 -11   3       22.71       37.28      8.62 o 
  -6 -11   3       97.29       83.85     10.52 o 
  -5 -11   3       85.69       88.47      9.96 o 
  -4 -11   3      139.63      131.36     11.24 o 
  -3 -11   3        1.69       -0.17      5.62 o 
  -2 -11   3        0.12        0.56      5.68 o 
  -1 -11   3        0.80       -6.76      4.51 o 
   0 -11   3       59.35       56.03      5.88 o 
   1 -11   3       17.38       22.53      8.40 o 
   2 -11   3      267.82      304.57     19.81 o 
   3 -11   3        7.06        9.96      7.96 o 
   4 -11   3       39.20       58.48     11.57 o 
 -10 -10   3        1.11        1.45      7.40 o 
  -9 -10   3        4.67       -0.22      6.06 o 
  -8 -10   3       35.36       23.37      8.35 o 
  -7 -10   3       12.23       20.31      6.79 o 
  -6 -10   3       52.49       54.92      9.01 o 
  -5 -10   3      197.87      225.95     14.47 o 
  -4 -10   3        1.87        0.67      5.17 o 
  -3 -10   3      197.87      212.76     12.91 o 
  -2 -10   3      392.93      409.11     18.31 o 
  -1 -10   3        5.09        2.06      4.90 o 
   0 -10   3        1.07       -2.08      3.40 o 
   1 -10   3       53.16       44.96      9.18 o 
   2 -10   3        0.60       10.63      7.12 o 
   3 -10   3       13.32       13.85      7.85 o 
   4 -10   3       99.76      105.49     13.02 o 
   5 -10   3        0.05       -2.62      7.40 o 
 -10  -9   3       46.00       54.43     14.49 o 
  -9  -9   3       28.62       26.96      9.57 o 
  -8  -9   3        5.34        5.49      4.42 o 
  -7  -9   3      404.97      396.09     13.39 o 
  -6  -9   3        0.00       -3.56      5.06 o 
  -5  -9   3      186.20      216.27     13.58 o 
  -4  -9   3        0.03        3.45      4.51 o 
  -3  -9   3      225.03      192.79     11.85 o 
  -2  -9   3       24.86       27.76      5.34 o 
  -1  -9   3     2519.94     2504.29     66.71 o 
   0  -9   3        8.26        8.94      3.74 o 
   1  -9   3     1051.65     1031.20     56.39 o 
   2  -9   3       21.05       37.72      8.40 o 
   3  -9   3       24.54        9.40      7.18 o 
   4  -9   3       15.55       15.97      8.01 o 
   5  -9   3        9.35        0.67      7.01 o 
   6  -9   3        2.66        7.46      8.07 o 
 -11  -8   3        0.71       -1.54      5.06 o 
 -10  -8   3        2.67        5.40      5.23 o 
  -9  -8   3      288.63      312.37     12.67 o 
  -8  -8   3        5.15        2.62      4.16 o 
  -7  -8   3       23.37       32.02      4.92 o 
  -6  -8   3      914.68     1006.62     22.96 o 
  -5  -8   3      123.18       92.00      6.04 o 
  -4  -8   3      194.05      195.54     14.05 o 
  -3  -8   3        4.67        4.34      3.73 o 
  -2  -8   3      107.45      143.77      9.51 o 
  -1  -8   3      338.79      308.63     13.74 o 
   0  -8   3      248.18      247.70     11.57 o 
   1  -8   3        0.75        2.49      2.87 o 
   2  -8   3        1.11        1.78      5.01 o 
   3  -8   3      136.26      151.73     13.24 o 
   4  -8   3        9.05       13.69      7.01 o 
   5  -8   3      189.57      196.68     15.69 o 
   6  -8   3       26.45       32.16      9.29 o 
   7  -8   3        2.73        6.06      7.46 o 
 -11  -7   3       22.66       16.22      5.76 o 
 -10  -7   3       59.24       68.11      7.18 o 
  -9  -7   3       62.15       65.39      6.68 o 
  -8  -7   3       92.68       94.98      7.08 o 
  -7  -7   3      232.84      309.53     12.21 o 
  -6  -7   3       18.43       37.74      4.68 o 
  -5  -7   3        3.50        4.53      2.87 o 
  -4  -7   3      180.42      193.13      9.93 o 
  -3  -7   3      463.95      481.71     11.73 o 
  -2  -7   3      442.08      426.55     10.37 o 
  -1  -7   3      393.12      442.90     10.42 o 
   0  -7   3      241.53      224.11     10.79 o 
   1  -7   3       78.41       54.98      4.45 o 
   2  -7   3      359.75      401.10     11.48 o 
   3  -7   3      138.93      150.67     11.91 o 
   4  -7   3        3.80        8.18      6.01 o 
   5  -7   3        0.01       -2.89      5.56 o 
   6  -7   3        0.03       -8.60      5.73 o 
   7  -7   3       10.77       10.85      8.07 o 
   8  -7   3       13.08        6.40      8.23 o 
 -11  -6   3       24.58       30.16      9.18 o 
 -10  -6   3       29.78       47.83      6.29 o 
  -9  -6   3        0.29        7.30      4.59 o 
  -8  -6   3      812.99      908.57     22.13 o 
  -7  -6   3      603.78      665.67     17.31 o 
  -6  -6   3      612.12      651.51     16.22 o 
  -5  -6   3       95.08      100.88      8.71 o 
  -4  -6   3      319.23      352.19      9.80 o 
  -3  -6   3        1.76        2.24      2.04 o 
  -2  -6   3     1819.31     1631.94     30.42 o 
  -1  -6   3     1568.29     1547.85     28.63 o 
   0  -6   3     1004.15     1051.21     20.16 o 
   1  -6   3      381.13      412.80      8.46 o 
   2  -6   3        0.34       -0.78      1.59 o 
   3  -6   3      131.15      115.14      5.92 o 
   4  -6   3      303.41      299.00      9.95 o 
   5  -6   3      109.29      103.65     10.74 o 
   6  -6   3      250.87      283.09     17.47 o 
   7  -6   3      158.00      166.97     15.02 o 
   8  -6   3       20.95       16.14      8.46 o 
 -11  -5   3       46.25       35.00      9.51 o 
 -10  -5   3       54.78       60.19      6.61 o 
  -9  -5   3      157.04      185.33     15.08 o 
  -8  -5   3      418.19      408.63     13.23 o 
  -7  -5   3      526.29      590.78     21.31 o 
  -6  -5   3      144.87      118.11      6.43 o 
  -5  -5   3      395.90      385.04     10.73 o 
  -4  -5   3     1170.29     1148.98     32.16 o 
  -3  -5   3     1755.39     2079.21     56.58 o 
  -2  -5   3      502.73      409.12      9.42 o 
  -1  -5   3     4783.55     4757.93     82.01 o 
   0  -5   3      255.33      213.03      5.61 o 
   1  -5   3      501.04      339.35      6.99 o 
   2  -5   3      787.86      777.74     13.49 o 
   3  -5   3      297.84      284.62      6.72 o 
   4  -5   3       86.71       98.81      5.76 o 
   5  -5   3       23.80       26.51      4.06 o 
   6  -5   3       16.28       19.92      7.40 o 
   7  -5   3        1.75        2.23      4.02 o 
   8  -5   3        0.09       -3.99      3.99 o 
   9  -5   3       21.70       16.86      8.96 o 
 -11  -4   3        3.13       14.80      8.12 o 
 -10  -4   3       51.94       48.41      9.51 o 
  -9  -4   3      684.02      641.81     17.60 o 
  -8  -4   3       59.51       91.27      6.56 o 
  -7  -4   3      874.16      951.89     21.63 o 
  -6  -4   3       87.51       86.73      5.36 o 
  -5  -4   3      600.85      482.02     12.23 o 
  -4  -4   3       72.09       85.38      4.66 o 
  -3  -4   3     1061.89      834.55     17.05 o 
  -2  -4   3     1451.12     1538.47     28.23 o 
  -1  -4   3     3860.56     3851.82     66.57 o 
   0  -4   3      106.58       75.34      2.82 o 
   1  -4   3      344.24      431.18      8.95 o 
   2  -4   3      679.91      635.81     11.13 o 
   3  -4   3       39.03       45.99      5.04 o 
   4  -4   3      161.18      125.30      4.35 o 
   5  -4   3     1676.84     1494.45     46.12 o 
   6  -4   3        3.81       11.74      7.57 o 
   7  -4   3      215.00      197.79      9.91 o 
   8  -4   3       13.19       14.93      4.97 o 
   9  -4   3        0.70        1.12      4.56 o 
 -11  -3   3       22.69       24.81      8.57 o 
 -10  -3   3      286.92      242.70     16.19 o 
  -9  -3   3      100.89      118.84     11.91 o 
  -8  -3   3      385.50      334.50     17.19 o 
  -7  -3   3      293.36      310.97     10.32 o 
  -6  -3   3      292.80      206.22      7.71 o 
  -5  -3   3     3278.33     3108.46     56.04 o 
  -4  -3   3      163.95      130.48      6.06 o 
  -3  -3   3       19.28        4.09      1.89 o 
  -2  -3   3       10.12        3.36      1.51 o 
  -1  -3   3     2976.40     3153.71     54.65 o 
   0  -3   3     2964.34     3291.85     80.51 o 
   1  -3   3      915.69      913.14     14.38 o 
   2  -3   3      254.52      235.56      5.24 o 
   3  -3   3      278.13      262.21      6.01 o 
   4  -3   3      524.81      476.44     11.40 o 
   5  -3   3        8.24       18.98      3.52 o 
   6  -3   3      293.05      343.33     11.62 o 
   7  -3   3      207.04      220.71     10.30 o 
   8  -3   3      175.77      173.30      9.87 o 
   9  -3   3      274.09      326.51     13.70 o 
  10  -3   3       33.07       41.01      7.07 o 
 -11  -2   3       84.76      108.27     12.41 o 
 -10  -2   3       88.74       89.69     11.18 o 
  -9  -2   3      249.35      243.64     15.69 o 
  -8  -2   3      186.94      173.39      8.00 o 
  -7  -2   3       11.05        7.92      4.51 o 
  -6  -2   3      628.87      566.34     20.47 o 
  -5  -2   3      300.36      358.77      9.65 o 
  -4  -2   3      479.76      354.41      9.74 o 
  -3  -2   3      125.02       80.88      3.84 o 
  -2  -2   3      516.13      551.91     20.36 o 
  -1  -2   3      202.11      208.43      4.96 o 
   0  -2   3     1755.00     1973.72     49.07 o 
   1  -2   3     6815.64     6497.64     91.50 o 
   2  -2   3      762.28      647.91     10.82 o 
   3  -2   3        2.19       14.21      1.69 o 
   4  -2   3     2467.11     2000.70     39.76 o 
   5  -2   3      216.94      240.77      6.30 o 
   6  -2   3        3.79       -2.67      3.51 o 
   7  -2   3       17.00       19.61      4.60 o 
   8  -2   3      191.71      193.53     10.18 o 
   9  -2   3        7.02        8.24      4.94 o 
  10  -2   3       67.30       93.22      8.84 o 
 -11  -1   3       19.56       34.72      9.12 o 
 -10  -1   3      241.49      245.31     16.58 o 
  -9  -1   3       97.15       96.03     10.57 o 
  -8  -1   3      163.37      152.84     12.07 o 
  -7  -1   3       74.53       88.44      5.29 o 
  -6  -1   3      220.41      255.65      8.10 o 
  -5  -1   3     2972.21     2866.97     51.59 o 
  -4  -1   3        7.50       31.27      4.12 o 
  -3  -1   3      183.31      182.18      5.41 o 
  -2  -1   3      958.77      997.95     36.92 o 
  -1  -1   3    37494.70    42008.82    710.81 o 
   0  -1   3    17504.65    17507.35    303.63 o 
   1  -1   3    49524.39    53249.03   1151.38 o 
   2  -1   3     2332.27     2244.81     32.70 o 
   3  -1   3      435.97      413.47      9.53 o 
   4  -1   3      199.13      199.45      5.27 o 
   5  -1   3      310.59      316.82      7.47 o 
   6  -1   3      256.31      277.15     10.00 o 
   7  -1   3        6.17        3.69      3.77 o 
   8  -1   3      602.99      606.76     17.74 o 
   9  -1   3      231.82      237.52     11.68 o 
  10  -1   3        0.18       -5.29      6.18 o 
  11  -1   3       11.60        3.06      7.46 o 
 -11   0   3       11.99       17.03      8.18 o 
 -10   0   3       56.33       75.78     10.74 o 
  -9   0   3       67.86       70.27      9.68 o 
  -8   0   3        7.01       20.81      6.84 o 
  -7   0   3        8.27       15.08      5.68 o 
  -6   0   3     1435.06     1439.54     28.12 o 
  -5   0   3      313.57      325.66     15.22 o 
  -4   0   3     2242.47     2294.64     41.18 o 
  -3   0   3       64.43      102.88      4.20 o 
  -2   0   3     2147.25     2408.37     60.26 o 
  -1   0   3     3707.49     4206.21    102.49 o 
   0   0   3      359.28      506.14     13.41 o 
   1   0   3     6125.05     6623.86    112.37 o 
   2   0   3     3307.31     3951.31     68.90 o 
   3   0   3     1425.99     1156.65     18.04 o 
   4   0   3      716.11      665.50     11.79 o 
   5   0   3       71.55      126.51      7.32 o 
   6   0   3     1271.06     1233.65     27.99 o 
   7   0   3      108.43      102.33      6.77 o 
   8   0   3      279.76      251.01     12.60 o 
   9   0   3       22.23       36.33      8.40 o 
  10   0   3       71.63       68.27     10.35 o 
  11   0   3        7.57        7.51      7.29 o 
 -11   1   3      131.08      141.04     14.02 o 
 -10   1   3       39.91       56.03     10.18 o 
  -9   1   3       62.29       79.62     10.13 o 
  -8   1   3       20.75        7.29      5.84 o 
  -7   1   3      252.48      284.37     15.02 o 
  -6   1   3      160.41      167.69     10.85 o 
  -5   1   3      173.80      249.62      7.14 o 
  -4   1   3       93.59      119.57      4.45 o 
  -3   1   3      449.91      449.56     14.80 o 
  -2   1   3     6869.19     7045.72    171.20 o 
  -1   1   3     6537.53     7696.36    186.22 o 
   0   1   3     4158.61     5243.32    127.47 o 
   1   1   3     7968.22     9368.09    216.32 o 
   2   1   3    13184.01    13525.67    228.61 o 
   3   1   3     9129.09     9852.83    193.60 o 
   4   1   3       34.23       35.87      8.01 o 
   5   1   3     1585.95     1451.97     29.22 o 
   6   1   3      110.71      112.85      7.32 o 
   7   1   3        0.09       -4.23      4.84 o 
   8   1   3      369.15      348.07     17.69 o 
   9   1   3      213.82      221.33     15.02 o 
  10   1   3       11.00       10.46      7.51 o 
  11   1   3       13.92       27.87      9.01 o 
 -10   2   3        2.38       -0.06      6.51 o 
  -9   2   3        8.22        4.51      6.01 o 
  -8   2   3       92.79      110.50     10.91 o 
  -7   2   3     1448.76     1418.00     43.34 o 
  -6   2   3      387.78      383.02     16.75 o 
  -5   2   3      458.13      464.68     13.71 o 
  -4   2   3      271.32      321.25      9.34 o 
  -3   2   3       50.59       42.85      3.15 o 
  -2   2   3      630.25      483.48     10.68 o 
  -1   2   3      682.01      870.52     23.70 o 
   0   2   3     1665.85     2267.16     56.58 o 
   1   2   3      989.32     1101.76     20.12 o 
   2   2   3     4481.77     5296.16    132.95 o 
   3   2   3      690.79      631.66     18.69 o 
   4   2   3      708.66      772.60     23.09 o 
   5   2   3     1640.86     1623.64     44.68 o 
   6   2   3      290.42      298.50     13.97 o 
   7   2   3      144.12      141.54     10.79 o 
   8   2   3        8.53        5.84      6.34 o 
   9   2   3      310.39      284.03     16.75 o 
  10   2   3       28.84       31.83      8.46 o 
  11   2   3        1.03       -4.62      6.95 o 
 -10   3   3        0.65       -2.00      6.18 o 
  -9   3   3        2.89       18.08      7.40 o 
  -8   3   3      109.89      108.27     10.91 o 
  -7   3   3        0.28       -1.14      3.83 o 
  -6   3   3       39.10       58.24      5.23 o 
  -5   3   3       60.91       47.73      4.33 o 
  -4   3   3      992.81     1014.15     34.52 o 
  -3   3   3     2318.46     2772.64     51.01 o 
  -2   3   3       77.22       84.69      3.99 o 
  -1   3   3       94.42      137.32      4.43 o 
   0   3   3      180.65      100.82      5.51 o 
   1   3   3     5666.60     6541.42    159.24 o 
   2   3   3     9349.05    11115.35    268.62 o 
   3   3   3     2284.33     2065.97     53.08 o 
   4   3   3       24.56       11.46      3.17 o 
   5   3   3       16.41       10.40      3.89 o 
   6   3   3       70.15       97.65      8.51 o 
   7   3   3       60.65       68.77      7.90 o 
   8   3   3      577.73      572.07     22.87 o 
   9   3   3       40.14       59.09      9.63 o 
  10   3   3        4.94       -7.12      6.51 o 
  11   3   3       18.98       27.37      8.79 o 
 -10   4   3       36.72       31.55      9.01 o 
  -9   4   3      159.33      156.01     14.08 o 
  -8   4   3       77.76       50.32      6.37 o 
  -7   4   3      787.40      905.14     39.00 o 
  -6   4   3      386.40      418.21     13.25 o 
  -5   4   3       70.28       39.07      4.25 o 
  -4   4   3      581.67      508.98     13.24 o 
  -3   4   3      393.02      290.71      8.63 o 
  -2   4   3        1.60       14.39      2.26 o 
  -1   4   3     8973.93     9004.59    156.72 o 
   0   4   3     3148.44     3108.66     55.49 o 
   2   4   3      127.76      114.84      6.06 o 
   3   4   3       11.94        6.06      2.34 o 
   4   4   3     1720.55     1828.78     48.63 o 
   5   4   3      160.46      170.87      9.68 o 
   6   4   3      553.53      504.75     18.92 o 
   7   4   3      785.00      692.64     24.59 o 
   8   4   3      606.52      544.81     22.48 o 
   9   4   3      683.30      640.62     25.70 o 
  10   4   3       35.37       30.43      8.40 o 
  11   4   3        3.40        0.39      7.34 o 
  -9   5   3       60.90       62.18      7.39 o 
  -8   5   3      132.10      149.90      9.77 o 
  -7   5   3       41.56       40.14      5.62 o 
  -6   5   3       10.01        4.33      3.81 o 
  -5   5   3       67.66       76.85      5.72 o 
  -4   5   3       63.10       72.65      4.98 o 
  -3   5   3        3.84        1.92      2.16 o 
  -2   5   3     1711.94     1914.23     36.54 o 
  -1   5   3      422.49      539.04     12.41 o 
   0   5   3      760.66      627.05     13.53 o 
   1   5   3       14.18       12.80      2.73 o 
   2   5   3      380.96      269.79     10.24 o 
   3   5   3      334.41      364.10     13.02 o 
   4   5   3       10.27       26.93      3.89 o 
   5   5   3      269.98      276.47     12.30 o 
   6   5   3      468.99      468.25     17.80 o 
   7   5   3       37.33       31.60      6.45 o 
   8   5   3      489.86      480.16     20.81 o 
   9   5   3      165.87      159.24     13.19 o 
  10   5   3        0.79        3.62      6.95 o 
  11   5   3        7.39        0.95      7.07 o 
  -9   6   3       47.35       57.78      7.60 o 
  -8   6   3      127.68      128.53      9.22 o 
  -7   6   3        1.09        5.68      4.23 o 
  -6   6   3        0.38       -5.05      3.40 o 
  -5   6   3      726.68      738.83     18.93 o 
  -4   6   3       16.99       17.75      3.56 o 
  -3   6   3      163.34      145.99      7.01 o 
  -2   6   3      263.25      199.11      7.24 o 
   0   6   3      956.84     1066.73     21.63 o 
   1   6   3      231.47      250.87     10.46 o 
   2   6   3      186.55      168.47      8.23 o 
   3   6   3        3.82       -0.22      2.23 o 
   4   6   3     1195.47     1071.21     30.99 o 
   5   6   3      149.04      177.21     10.13 o 
   6   6   3      164.89      132.86      9.57 o 
   7   6   3        1.43       10.13      5.45 o 
   8   6   3       30.43       36.05      7.85 o 
   9   6   3        0.23       -5.12      6.23 o 
  10   6   3      205.90      201.63     15.30 o 
  11   6   3        0.98       -2.84      7.23 o 
  -8   7   3       52.76       66.29      7.48 o 
  -7   7   3      130.68      136.91      9.02 o 
  -6   7   3        1.82        0.93      3.72 o 
  -5   7   3        9.85        5.90      4.67 o 
  -4   7   3       24.22       21.60      3.84 o 
  -3   7   3      201.65      227.45      8.49 o 
  -1   7   3     2878.56     2665.67     39.78 o 
   0   7   3       18.69       24.99      3.56 o 
   1   7   3      909.39      727.70     22.59 o 
   2   7   3      167.18      268.79     11.41 o 
   3   7   3       10.08       24.87      4.17 o 
   4   7   3      560.23      556.83     18.92 o 
   5   7   3      417.25      337.67     14.08 o 
   6   7   3       48.11       45.96      6.45 o 
   7   7   3     1062.93     1090.68     34.50 o 
   8   7   3       14.26       17.69      7.34 o 
   9   7   3       25.79       18.92      7.90 o 
  10   7   3        2.32        1.61      7.01 o 
  11   7   3        2.20        7.85      8.18 o 
  -8   8   3        9.07        9.23      5.18 o 
  -7   8   3       47.72       46.37      6.50 o 
  -6   8   3       54.69       56.24      6.42 o 
  -5   8   3      322.50      301.02     11.63 o 
  -4   8   3       20.76       32.14      4.66 o 
  -3   8   3       59.13       86.88      7.93 o 
  -2   8   3        1.39       -3.23      2.15 o 
  -1   8   3      898.97      896.03     15.68 o 
   0   8   3      377.85      347.22     29.96 o 
   1   8   3      574.77      630.94     20.92 o 
   2   8   3        6.94       -0.17      3.06 o 
   3   8   3      877.59      902.57     27.49 o 
   4   8   3      576.81      437.37     16.47 o 
   5   8   3      646.39      519.11     19.03 o 
   6   8   3      324.50      333.00     15.36 o 
   7   8   3      666.18      735.43     26.15 o 
   8   8   3      147.46      187.33     13.30 o 
   9   8   3        0.46        2.67      6.90 o 
  10   8   3      181.67      218.55     15.86 o 
  11   8   3       15.96       20.14      8.96 o 
  -7   9   3        2.76       -0.32      8.60 o 
  -6   9   3       11.45        7.64      4.43 o 
  -5   9   3       36.77       32.12      5.25 o 
  -4   9   3        0.28        5.84      3.70 o 
  -3   9   3      210.16      192.17     14.66 o 
  -2   9   3       48.61       58.25      5.01 o 
  -1   9   3      479.10      431.43     12.52 o 
   0   9   3      476.71      403.37      9.08 o 
   1   9   3       77.18       93.97      7.68 o 
   2   9   3       68.76       53.86      5.84 o 
   3   9   3      765.39      703.27     23.09 o 
   4   9   3      228.41      229.12     11.68 o 
   5   9   3      873.78      968.05     30.38 o 
   6   9   3     1016.70      994.26     32.10 o 
   7   9   3      142.31      123.80     10.74 o 
   8   9   3       11.75       14.41      6.57 o 
   9   9   3       19.27       47.01      9.40 o 
  10   9   3       26.70       36.17      9.40 o 
  11   9   3        0.49       -5.68      7.90 o 
  -7  10   3       15.53       12.74      8.68 o 
  -6  10   3       45.28       42.33      6.36 o 
  -5  10   3       19.29       21.59      4.92 o 
  -4  10   3        0.20       -3.11      4.48 o 
  -3  10   3        4.71        2.42      3.45 o 
  -2  10   3      678.66      687.22     18.00 o 
  -1  10   3       59.27       57.17      5.15 o 
   0  10   3      876.16      817.33     37.96 o 
   1  10   3       50.06       30.68      3.65 o 
   2  10   3       17.99       13.08      4.40 o 
   3  10   3     1398.88     1294.54     37.89 o 
   4  10   3      303.42      287.26     13.69 o 
   5  10   3      413.08      365.10     16.14 o 
   6  10   3       33.16       22.92      6.40 o 
   7  10   3        0.28       -2.00      5.01 o 
   8  10   3        0.21        0.56      5.90 o 
   9  10   3      346.20      358.37     19.47 o 
  10  10   3        0.27       12.02      7.68 o 
  11  10   3        3.21        7.77      5.57 o 
  -6  11   3        1.13       -5.40      7.12 o 
  -5  11   3        0.15       -9.10      6.06 o 
  -4  11   3        8.76        4.51      6.73 o 
  -3  11   3       10.41        6.66      4.05 o 
  -2  11   3      338.02      321.71     43.93 o 
  -1  11   3        6.41        7.06      4.65 o 
   0  11   3       71.46       69.38      8.96 o 
   1  11   3      454.36      433.16     12.90 o 
   3  11   3      390.33      351.13     11.22 o 
   4  11   3      827.00      840.25     27.93 o 
   5  11   3       45.25       41.01      7.07 o 
   6  11   3      170.20      186.44     12.35 o 
   7  11   3        5.90       13.24      6.45 o 
   8  11   3       27.54       31.38      8.35 o 
   9  11   3        5.01        3.73      7.07 o 
  10  11   3        0.31        5.91      5.10 o 
  -5  12   3        1.76       -5.56      6.68 o 
  -4  12   3      146.48      136.87     14.08 o 
  -3  12   3       37.08       55.81     10.13 o 
  -2  12   3      263.90      251.26     16.80 o 
  -1  12   3      369.61      385.96     20.20 o 
   0  12   3      253.21      260.39     16.58 o 
   1  12   3        2.62        3.09      2.80 o 
   2  12   3       28.89        9.77      7.04 o 
   3  12   3        1.52       -2.26      3.53 o 
   4  12   3      107.66       92.89     11.60 o 
   5  12   3        0.69        1.64      4.87 o 
   6  12   3       13.59       13.51      4.32 o 
   7  12   3       20.20       16.29      4.84 o 
   8  12   3       47.58       49.65      6.18 o 
   9  12   3       12.78       17.85      9.40 o 
  10  12   3        7.59        4.41      4.96 o 
  -4  13   3       17.71       13.85      8.40 o 
  -3  13   3       29.92       37.00      9.46 o 
  -2  13   3       79.51       75.61     11.18 o 
  -1  13   3       10.69       16.52      7.51 o 
   0  13   3       75.06       88.47     11.24 o 
   1  13   3      277.19      279.53     17.64 o 
   2  13   3      246.86      272.68     14.91 o 
   3  13   3      393.32      434.26     19.64 o 
   4  13   3       56.30       47.24      5.66 o 
   5  13   3       29.87       25.65      4.84 o 
   6  13   3       15.32       15.99      4.48 o 
   7  13   3        1.50       -1.88      6.15 o 
   8  13   3        8.05        1.53      5.17 o 
   9  13   3        6.36        7.07      4.75 o 
  -2  14   3       67.39       54.58     10.79 o 
  -1  14   3       42.66       59.64     10.68 o 
   0  14   3        8.90       14.91      7.51 o 
   1  14   3       40.90       29.54      8.23 o 
   2  14   3        8.56       11.63      7.46 o 
   3  14   3       50.90       40.62      7.73 o 
   4  14   3        7.26       10.07      6.29 o 
   5  14   3       57.27       82.34     10.52 o 
   6  14   3       23.23       22.76      7.46 o 
   7  14   3        8.81        8.29      7.12 o 
   8  14   3        5.01       -1.22      6.68 o 
  -1  15   3       82.89       96.37     13.24 o 
   0  15   3       12.90        9.46      8.12 o 
   1  15   3      137.56      158.18     15.08 o 
   2  15   3        0.44       -1.11      6.57 o 
   3  15   3       80.61       92.75     10.57 o 
   4  15   3        2.29        1.28      5.95 o 
   5  15   3       23.48       26.71      8.23 o 
   6  15   3        0.36       -5.84      5.95 o 
   7  15   3       67.00       64.71     10.52 o 
   2  16   3       57.79       80.40     12.07 o 
   3  16   3       21.80       35.72      9.68 o 
   4  16   3        3.52       -6.18      6.12 o 
  -4 -14   4        6.20        5.62      7.85 o 
  -3 -14   4        5.74        4.28      7.46 o 
  -2 -14   4        0.17        0.56      6.95 o 
  -7 -13   4        9.71       17.53      8.96 o 
  -6 -13   4       27.46       30.94      9.35 o 
  -5 -13   4        5.36       10.79      8.07 o 
  -4 -13   4       15.27       19.86      7.96 o 
  -3 -13   4       58.27       47.85      9.18 o 
  -2 -13   4        4.50        9.24      7.07 o 
  -1 -13   4       34.82       30.27      9.40 o 
   0 -13   4        2.05        5.06      8.23 o 
   1 -13   4        6.94       -3.23      7.01 o 
  -8 -12   4       40.52       30.55      9.63 o 
  -7 -12   4       63.33       59.42     10.85 o 
  -6 -12   4        2.11       -3.28      6.23 o 
  -5 -12   4        6.16        9.90      7.07 o 
  -4 -12   4       61.84       63.54     10.13 o 
  -3 -12   4      116.44      141.71     12.96 o 
  -2 -12   4      120.65      130.42     12.13 o 
  -1 -12   4        5.58        5.11      4.50 o 
   0 -12   4       56.36       56.86     10.85 o 
   1 -12   4       48.67       45.57     10.24 o 
   2 -12   4        2.11        3.56      7.68 o 
   3 -12   4       40.04       36.89     10.85 o 
  -9 -11   4       93.57      103.93     13.19 o 
  -8 -11   4      143.45      174.15     15.52 o 
  -7 -11   4      111.01       99.87     12.07 o 
  -6 -11   4        8.11        2.34      6.45 o 
  -5 -11   4        6.23        8.79      6.45 o 
  -4 -11   4        0.54       -0.28      5.45 o 
  -3 -11   4        0.36       -3.95      5.51 o 
  -2 -11   4       38.39       51.58      8.35 o 
  -1 -11   4      178.91      174.43     12.18 o 
   0 -11   4        2.57        0.34      3.92 o 
   1 -11   4      181.44      185.72     15.97 o 
   2 -11   4       61.27       71.83     11.74 o 
   3 -11   4        3.65       -8.12      6.68 o 
   4 -11   4       45.38       48.79     11.24 o 
  -9 -10   4        0.21       -4.51      6.45 o 
  -8 -10   4       45.85       51.08      9.74 o 
  -7 -10   4        8.90       -2.28      5.51 o 
  -6 -10   4      115.62      129.92     12.13 o 
  -5 -10   4        1.38       -4.01      5.23 o 
  -4 -10   4      612.54      583.04     24.20 o 
  -3 -10   4        3.56       -7.34      4.90 o 
  -2 -10   4       13.18       17.03      6.51 o 
  -1 -10   4       62.66       55.64      7.46 o 
   0 -10   4        6.58        8.13      4.04 o 
   1 -10   4       33.49       36.94      8.74 o 
   2 -10   4      104.04      112.72     12.63 o 
   3 -10   4       20.83       19.97      8.68 o 
   4 -10   4        5.87        8.62      7.73 o 
   5 -10   4       32.52       27.93      9.51 o 
 -10  -9   4        1.47       -7.73      6.40 o 
  -9  -9   4      120.35      155.79     13.63 o 
  -8  -9   4       49.90       34.33      8.40 o 
  -7  -9   4       89.94       89.97     10.46 o 
  -6  -9   4       11.51        7.79      5.90 o 
  -5  -9   4      216.99      208.70     13.74 o 
  -4  -9   4        1.72        4.67      5.23 o 
  -3  -9   4       17.74       18.92      5.23 o 
  -2  -9   4        1.16        1.67      4.73 o 
  -1  -9   4       19.59       13.63      5.68 o 
   0  -9   4       95.44      104.15      6.83 o 
   1  -9   4       11.02        7.59      4.01 o 
   2  -9   4       23.18       26.87      7.90 o 
   3  -9   4        3.12        4.40      6.73 o 
   4  -9   4      206.96      210.81     16.86 o 
   5  -9   4       92.99       74.61     11.91 o 
   6  -9   4        4.25       -1.84      7.46 o 
 -10  -8   4       30.57       43.01      6.60 o 
  -9  -8   4       19.41       25.26      7.71 o 
  -8  -8   4        1.44        2.09      4.14 o 
  -7  -8   4       14.27        8.25      6.04 o 
  -6  -8   4       49.80       67.07      5.60 o 
  -5  -8   4      289.58      323.20     16.25 o 
  -4  -8   4        0.33        1.84      4.34 o 
  -3  -8   4      119.93      167.92     10.79 o 
  -2  -8   4      430.24      477.71     18.69 o 
  -1  -8   4       78.60       84.18      7.68 o 
   0  -8   4     1255.48     1203.29     35.16 o 
   1  -8   4       42.54       32.12      4.50 o 
   2  -8   4      310.93      275.13     16.52 o 
   3  -8   4       99.95      100.20     11.63 o 
   4  -8   4      178.24      184.22     15.13 o 
   5  -8   4       44.07       47.18      9.85 o 
   6  -8   4       15.38       13.19      8.29 o 
   7  -8   4        3.92        8.51      8.12 o 
 -11  -7   4       38.09       26.74     12.27 o 
 -10  -7   4      133.49      165.28     10.11 o 
  -9  -7   4        2.15       -5.47      4.02 o 
  -8  -7   4      671.07      825.31     21.12 o 
  -7  -7   4       64.71       50.82      5.55 o 
  -6  -7   4       29.05       21.50      4.33 o 
  -5  -7   4      291.77      323.36     10.27 o 
  -4  -7   4      317.63      356.60     10.23 o 
  -3  -7   4       63.41       78.87      4.75 o 
  -2  -7   4      554.94      636.17     21.92 o 
  -1  -7   4      510.92      494.35     17.97 o 
   0  -7   4      107.00       77.45      7.12 o 
   1  -7   4      127.74      102.66      8.43 o 
   2  -7   4      223.26      223.37      8.57 o 
   3  -7   4       10.23       10.85      6.12 o 
   4  -7   4      831.34      851.38     32.49 o 
   5  -7   4       40.01       35.27      8.51 o 
   6  -7   4       80.42       81.34     11.52 o 
   7  -7   4        0.52       -4.06      6.45 o 
   8  -7   4        4.85       -0.22      8.01 o 
 -11  -6   4       61.25       58.25     10.63 o 
 -10  -6   4       48.87       74.00      7.25 o 
  -9  -6   4        5.48       -0.02      4.17 o 
  -8  -6   4      135.52      134.20      8.45 o 
  -7  -6   4       79.12       65.22      6.82 o 
  -6  -6   4      300.06      241.52     16.91 o 
  -5  -6   4       19.90       41.45      4.17 o 
  -4  -6   4       78.02       78.47      4.88 o 
  -3  -6   4      594.12      665.53     14.71 o 
  -2  -6   4      669.10      540.20     12.00 o 
  -1  -6   4     1047.20      993.65     19.20 o 
   0  -6   4     1537.88     1352.74     37.33 o 
   1  -6   4     1105.01     1150.30     24.32 o 
   2  -6   4        0.40       -2.70      2.38 o 
   3  -6   4      984.87      975.92     29.40 o 
   4  -6   4       36.03       37.11      7.73 o 
   5  -6   4       55.26       69.99      9.74 o 
   6  -6   4      331.97      322.76     19.03 o 
   7  -6   4       34.47       29.21      9.24 o 
   8  -6   4       69.46       69.66     11.85 o 
 -11  -5   4        1.54        0.17      7.40 o 
 -10  -5   4       35.80       27.82      8.57 o 
  -9  -5   4        4.24        6.33      4.43 o 
  -8  -5   4       49.89       37.17      6.09 o 
  -7  -5   4      104.29       74.32      6.12 o 
  -6  -5   4     1051.15     1069.10     23.28 o 
  -5  -5   4        0.49       -1.30      2.36 o 
  -4  -5   4      300.09      249.28      7.91 o 
  -3  -5   4      751.41      758.02     16.01 o 
  -2  -5   4       52.30       66.01      3.65 o 
  -1  -5   4      260.70      382.48     13.08 o 
   0  -5   4     1256.75     1379.72     37.33 o 
   1  -5   4      212.75      264.32      5.88 o 
   2  -5   4     1339.86     1457.25     23.07 o 
   3  -5   4        5.37        6.75      1.84 o 
   4  -5   4      196.06      184.40      7.50 o 
   5  -5   4        8.23        3.97      3.17 o 
   6  -5   4       12.04        6.06      5.95 o 
   7  -5   4       28.01        9.74      7.40 o 
   8  -5   4       81.31       86.07     12.13 o 
   9  -5   4       85.31       93.36     13.19 o 
 -11  -4   4       30.72       35.61      9.29 o 
 -10  -4   4       10.15       14.58      7.51 o 
  -9  -4   4        2.74        0.53      7.43 o 
  -8  -4   4        2.50       -2.57      3.66 o 
  -7  -4   4        4.56        4.24      3.64 o 
  -6  -4   4      511.07      469.43     12.75 o 
  -5  -4   4      126.89      134.71      6.19 o 
  -4  -4   4      120.61      124.90      5.73 o 
  -3  -4   4     5075.90     5344.01     92.61 o 
  -2  -4   4      522.27      560.08     20.00 o 
  -1  -4   4       88.01       73.50      6.01 o 
   0  -4   4      886.50      894.22     25.32 o 
   1  -4   4     1482.92     1506.56     23.09 o 
   2  -4   4      163.63      194.02      8.13 o 
   3  -4   4       47.99       28.65      2.33 o 
   4  -4   4       27.59       18.63      2.39 o 
   5  -4   4      125.98      136.38      7.13 o 
   7  -4   4       42.89       50.19      6.00 o 
   8  -4   4       43.16       60.19      6.70 o 
   9  -4   4       11.82        5.84      7.57 o 
 -11  -3   4       46.12       57.70     10.24 o 
 -10  -3   4        1.05        1.84      6.51 o 
  -9  -3   4       72.82       73.72     10.18 o 
  -8  -3   4      519.91      524.95     21.81 o 
  -7  -3   4       39.97       32.43      8.12 o 
  -6  -3   4      120.63       83.75      5.19 o 
  -5  -3   4      130.18      110.15      5.59 o 
  -4  -3   4     3936.79     3814.22     67.39 o 
  -3  -3   4       95.14       87.59      4.19 o 
  -2  -3   4     3163.19     3269.37     57.08 o 
  -1  -3   4     1040.93     1104.10     20.29 o 
   1  -3   4     2389.95     2335.30     34.32 o 
   2  -3   4     2700.57     2708.51     39.73 o 
   3  -3   4      919.37      786.93     13.53 o 
   4  -3   4       28.45       23.36      2.31 o 
   6  -3   4      131.04      114.30      9.43 o 
   7  -3   4      644.77      650.26     29.93 o 
   8  -3   4       65.25       57.21      6.69 o 
   9  -3   4      231.80      241.11     11.87 o 
  10  -3   4        5.86       -5.20      4.63 o 
 -11  -2   4       18.49       17.14      7.96 o 
 -10  -2   4      131.08      125.24     12.69 o 
  -9  -2   4        4.49        9.68      6.68 o 
  -8  -2   4      130.21      114.78      6.74 o 
  -7  -2   4       46.89       44.99      4.45 o 
  -6  -2   4       82.42       44.86     11.04 o 
  -5  -2   4        5.12        0.15      2.16 o 
  -4  -2   4     2782.22     2599.80     46.87 o 
  -3  -2   4       38.99       51.43      3.39 o 
  -1  -2   4     7638.73     7586.11    138.68 o 
   0  -2   4        5.26        3.23      2.17 o 
   1  -2   4     5853.32     5921.12     83.75 o 
   2  -2   4     2605.08     2660.77     38.83 o 
   3  -2   4       13.15        9.76      1.64 o 
   4  -2   4      892.20      888.92     28.44 o 
   5  -2   4      355.56      394.25      8.71 o 
   6  -2   4        4.57        0.38      3.13 o 
   7  -2   4       21.15       16.39      4.66 o 
   8  -2   4        0.02        6.62      4.37 o 
   9  -2   4        2.85        6.99      5.05 o 
  10  -2   4       17.68       26.03      9.76 o 
 -11  -1   4       14.26       -0.17      7.34 o 
 -10  -1   4        0.06       -4.28      6.18 o 
  -9  -1   4      152.76      165.58     13.35 o 
  -8  -1   4       40.65       52.41      8.29 o 
  -7  -1   4        6.10       -0.29      2.70 o 
  -6  -1   4      444.64      383.28     16.39 o 
  -5  -1   4     1379.44     1260.54     24.88 o 
  -4  -1   4      905.79      838.66    133.50 o 
  -3  -1   4      105.62       89.44      3.88 o 
  -2  -1   4      651.91      653.91     13.06 o 
  -1  -1   4      187.37      130.50      3.81 o 
   0  -1   4     6860.33     7395.47    126.12 o 
   1  -1   4     9274.35    10329.18    144.62 o 
   2  -1   4     1826.32     1774.84     26.41 o 
   3  -1   4      737.59      965.46     15.70 o 
   4  -1   4      401.91      447.94      9.06 o 
   6  -1   4      933.68      839.69     20.17 o 
   7  -1   4      164.98      138.50      8.12 o 
   8  -1   4        3.63        6.70      4.64 o 
   9  -1   4        1.05        8.37      4.84 o 
  10  -1   4        0.07        8.57      7.18 o 
 -11   0   4        2.14       10.46      7.68 o 
 -10   0   4        7.70        3.17      6.68 o 
  -9   0   4        0.12       -0.06      5.84 o 
  -8   0   4      151.84      143.05     12.07 o 
  -7   0   4        0.47        2.95      4.90 o 
  -6   0   4       48.31       42.16      3.73 o 
  -5   0   4       19.94       27.92      2.89 o 
  -4   0   4     3690.36     4037.06     81.65 o 
  -3   0   4     1530.99     1739.65     45.46 o 
  -2   0   4     2547.05     2429.12     42.64 o 
  -1   0   4     4337.39     5034.13     85.88 o 
   0   0   4     6603.75     7136.78    121.22 o 
   1   0   4      792.33      827.08     15.59 o 
   2   0   4     5412.11     5868.05    343.79 o 
   3   0   4     1246.85     1298.69     45.88 o 
   4   0   4      986.56     1017.43     16.81 o 
   5   0   4     2243.86     2413.20     36.65 o 
   6   0   4       55.04       47.44      5.20 o 
   7   0   4      386.84      360.54     12.21 o 
   8   0   4      110.15      114.46      7.93 o 
   9   0   4        1.93        5.17      6.62 o 
  10   0   4        0.04       -3.39      6.29 o 
  11   0   4        1.39        9.40      7.79 o 
 -11   1   4        7.02       10.40      7.57 o 
 -10   1   4        4.09        5.23      6.68 o 
  -9   1   4        8.42        9.07      6.45 o 
  -8   1   4      191.67      217.66     14.13 o 
  -7   1   4        1.03       -0.06      4.67 o 
  -6   1   4      210.61      211.20     12.02 o 
  -5   1   4       22.76       11.19      3.23 o 
  -4   1   4      368.57      495.60     11.71 o 
  -3   1   4     5194.54     5812.11     99.50 o 
  -2   1   4      265.01      231.98      6.04 o 
  -1   1   4     3857.56     4710.58    115.12 o 
   0   1   4      622.44      656.82     12.61 o 
   2   1   4     7964.83     7617.53    129.21 o 
   3   1   4     1442.87     1576.12     66.83 o 
   4   1   4     2539.43     2616.10     38.82 o 
   5   1   4      454.66      402.67     11.29 o 
   6   1   4     1077.64     1034.34     22.93 o 
   7   1   4       86.78       94.76      6.47 o 
   8   1   4        1.46       -0.83      6.01 o 
   9   1   4      164.81      200.47     14.63 o 
  10   1   4       14.12       18.81      7.73 o 
  11   1   4       17.94       20.03      8.79 o 
 -10   2   4       52.76       54.47      9.85 o 
  -9   2   4        1.05       -3.28      5.62 o 
  -8   2   4      274.95      269.40     15.63 o 
  -7   2   4      176.32      170.14     12.35 o 
  -6   2   4        9.81       12.80      4.90 o 
  -5   2   4      339.13      397.76     16.02 o 
  -4   2   4      330.03      403.27      9.29 o 
  -3   2   4     5805.47     5959.73    105.27 o 
  -2   2   4     8350.99     9357.49    162.68 o 
  -1   2   4    38727.58    42578.02   1027.03 o 
   0   2   4     7702.27     9500.14    243.31 o 
   1   2   4    41278.95    48915.20    827.02 o 
   2   2   4      244.66      215.69      5.82 o 
   3   2   4     2096.57     2257.32     80.49 o 
   4   2   4     1734.70     1938.06     36.46 o 
   5   2   4       94.89      132.81      9.12 o 
   6   2   4       29.57       41.73      6.40 o 
   7   2   4      179.77      190.78     12.30 o 
   8   2   4      162.44      131.14     12.02 o 
   9   2   4      143.84      128.08     12.13 o 
  10   2   4        0.45        1.39      6.90 o 
  11   2   4        9.05        9.24      7.85 o 
 -10   3   4        0.47        6.90      6.68 o 
  -9   3   4      253.65      218.05     15.41 o 
  -8   3   4        8.15       -3.67      5.40 o 
  -7   3   4      135.43      168.47     12.69 o 
  -6   3   4      731.48      762.19     19.07 o 
  -5   3   4       12.32       32.54      3.95 o 
  -4   3   4       42.74       29.94      3.38 o 
  -3   3   4      612.12      548.30     12.96 o 
  -2   3   4     5677.84     6083.68    107.07 o 
  -1   3   4     2797.14     3476.86     61.78 o 
   0   3   4     1842.57     2092.29     53.36 o 
   2   3   4       38.02       21.07      1.96 o 
   3   3   4      902.38      829.68     23.81 o 
   5   3   4      457.14      391.19     14.97 o 
   6   3   4      126.45      113.45      9.07 o 
   7   3   4      120.27      105.55      9.85 o 
   8   3   4       31.79       32.99      7.68 o 
   9   3   4       40.53       48.13      9.12 o 
  10   3   4       19.28       20.53      8.12 o 
  11   3   4        2.57        8.40      7.96 o 
 -10   4   4        2.12       -3.34      6.18 o 
  -9   4   4        1.66       -5.79      6.01 o 
  -8   4   4        2.56       -2.28      5.45 o 
  -7   4   4      254.02      264.48     14.86 o 
  -6   4   4      109.63       97.90      9.32 o 
  -5   4   4       57.07       61.37      5.00 o 
  -4   4   4      562.73      508.51     16.08 o 
  -3   4   4     1154.82     1113.86     23.07 o 
  -2   4   4     5506.87     5820.26    102.92 o 
  -1   4   4        1.76        7.73      1.70 o 
   0   4   4     2928.40     3367.97     84.40 o 
   1   4   4       11.44        1.34      1.95 o 
   2   4   4      273.54      238.86      9.35 o 
   3   4   4     3715.74     3800.05     95.20 o 
   4   4   4       93.68       91.41      6.79 o 
   5   4   4     1421.90     1364.87     38.33 o 
   6   4   4      191.89      162.07     10.29 o 
   7   4   4      114.52      135.09     10.52 o 
   8   4   4       18.97        9.07      6.62 o 
   9   4   4      252.78      238.41     15.63 o 
  10   4   4        1.12        3.17      6.68 o 
  11   4   4       15.74        4.40      7.68 o 
  -9   5   4        0.57       -1.67      6.18 o 
  -8   5   4      236.31      240.70     11.63 o 
  -7   5   4       41.64       24.13      7.76 o 
  -6   5   4     1032.92     1077.23     25.42 o 
  -5   5   4        7.56       10.19      3.64 o 
  -4   5   4      104.01      152.23      7.04 o 
  -3   5   4        8.26        9.54      2.61 o 
  -2   5   4     2866.54     2402.09     44.89 o 
  -1   5   4     2033.15     2106.64     39.28 o 
   0   5   4     6194.39     6092.95    107.08 o 
   1   5   4      150.21      223.67      9.51 o 
   2   5   4       67.13       69.44      5.56 o 
   3   5   4       61.98       99.43      6.45 o 
   4   5   4     1024.81     1289.59     36.17 o 
   5   5   4      497.78      626.27     21.09 o 
   6   5   4      303.64      261.06     12.69 o 
   7   5   4        2.21        0.89      4.78 o 
   8   5   4      361.37      342.34     17.36 o 
   9   5   4        1.09        0.45      6.57 o 
  10   5   4        3.15        5.84      7.01 o 
  11   5   4       64.50       55.47     10.52 o 
  -9   6   4       35.49       47.85     10.46 o 
  -8   6   4       12.88       25.15      5.69 o 
  -7   6   4       89.23       90.03      7.51 o 
  -6   6   4      322.33      310.62     12.74 o 
  -5   6   4      671.86      618.71     21.17 o 
  -4   6   4     1239.59     1263.09     27.35 o 
  -3   6   4       85.79      114.79      5.98 o 
  -2   6   4       12.52        2.37      2.08 o 
  -1   6   4      112.96       70.22      4.31 o 
   0   6   4      121.65      115.14      4.90 o 
   1   6   4       50.76       89.47      6.62 o 
   2   6   4      184.68      165.64      8.40 o 
   3   6   4       28.13       24.98      3.95 o 
   4   6   4      463.50      362.93     14.02 o 
   5   6   4       50.86       85.29      7.46 o 
   6   6   4        4.01        3.45      3.78 o 
   7   6   4       70.50       74.22      8.12 o 
   8   6   4      169.85      150.78     12.52 o 
   9   6   4       15.19       12.07      7.07 o 
  10   6   4      200.69      192.68     15.36 o 
  11   6   4        0.41       -9.68      6.45 o 
  -8   7   4       12.43       18.65      5.60 o 
  -7   7   4       10.20       20.13      5.13 o 
  -6   7   4      105.09      120.74      8.20 o 
  -5   7   4      118.16      126.28      7.88 o 
  -4   7   4      160.33      181.00      8.38 o 
  -3   7   4     1208.70     1187.73     25.69 o 
  -2   7   4       63.76       65.62      4.59 o 
  -1   7   4      177.02      149.27      6.20 o 
   0   7   4       39.10       24.96      2.95 o 
   1   7   4        2.60        1.39      2.67 o 
   2   7   4      218.20      162.58      8.79 o 
   3   7   4       23.14       25.09      4.28 o 
   4   7   4        9.48        4.73      3.45 o 
   5   7   4      699.71      640.84     21.75 o 
   6   7   4       41.99       20.09      5.23 o 
   7   7   4      164.41      195.90     12.46 o 
   8   7   4       75.21       66.93      9.18 o 
   9   7   4       40.72       29.82      8.40 o 
  10   7   4       59.90       47.79      9.68 o 
  11   7   4      173.77      211.65     16.30 o 
  -8   8   4       19.68       19.40      5.80 o 
  -7   8   4       69.88       76.12      7.53 o 
  -6   8   4        1.37        1.18      3.98 o 
  -5   8   4       73.87       60.86      5.99 o 
  -4   8   4      330.94      299.33     11.00 o 
  -3   8   4       38.68       27.43      3.97 o 
  -2   8   4        0.27       -3.20      2.13 o 
  -1   8   4      339.81      349.03     17.05 o 
   0   8   4        8.74       -0.22      2.10 o 
   1   8   4     1630.62     1418.73     40.28 o 
   2   8   4        0.79       -2.39      2.89 o 
   3   8   4      752.33      623.54     20.92 o 
   4   8   4       43.37       75.50      7.07 o 
   5   8   4       22.38       36.33      5.62 o 
   6   8   4      195.03      225.11     12.96 o 
   7   8   4      170.58      171.20     12.07 o 
   8   8   4       69.41       82.29      9.79 o 
   9   8   4      109.89       77.67     10.29 o 
  10   8   4       70.80       73.61     11.07 o 
  11   8   4       18.87       -0.11      8.01 o 
  -7   9   4        1.09        1.01      8.35 o 
  -6   9   4       41.78       38.83      5.96 o 
  -5   9   4       24.15       39.10      5.95 o 
  -4   9   4      163.43      177.46      8.98 o 
  -3   9   4      408.08      437.49     13.39 o 
  -2   9   4       23.73       28.73      4.05 o 
  -1   9   4      173.76      203.52      8.24 o 
   0   9   4       48.12       47.15      4.24 o 
   1   9   4      138.65      129.69      8.79 o 
   2   9   4        2.89        2.56      3.39 o 
   3   9   4      207.51      150.22      9.40 o 
   4   9   4        0.01       -3.34      3.39 o 
   5   9   4      490.73      506.53     19.47 o 
   6   9   4      213.16      186.28     12.07 o 
   7   9   4        0.17       -4.12      5.17 o 
   8   9   4       22.21        8.90      6.23 o 
   9   9   4      175.70      219.27     15.47 o 
  10   9   4      105.84      122.29     12.96 o 
  11   9   4      174.75      208.98     17.14 o 
  -7  10   4        0.12       -4.24      8.65 o 
  -6  10   4        1.16        1.37      4.26 o 
  -5  10   4      122.59      104.85      7.96 o 
  -4  10   4       52.06       60.78      6.11 o 
  -3  10   4       10.21       16.32      4.11 o 
  -2  10   4        0.12        0.10      4.45 o 
  -1  10   4      442.49      406.60     12.53 o 
   0  10   4      125.84      113.17      4.99 o 
   1  10   4     1271.46     1257.60     27.10 o 
   2  10   4        2.75       -5.01      3.56 o 
   3  10   4       80.44       74.56      7.29 o 
   4  10   4      790.21      767.03     25.87 o 
   5  10   4      743.76      690.59     24.31 o 
   6  10   4      336.95      331.05     15.86 o 
   7  10   4      151.43      161.35     11.91 o 
   8  10   4       36.91       16.30      6.95 o 
   9  10   4       67.62       81.62     10.91 o 
  10  10   4       11.59       21.98      8.85 o 
  11  10   4       29.59       39.50     10.74 o 
  -6  11   4      142.82      130.58     14.41 o 
  -5  11   4       28.71       23.58      5.35 o 
  -4  11   4      379.15      390.78     14.00 o 
  -3  11   4       18.68       14.91      4.42 o 
  -2  11   4       74.59       84.18      8.71 o 
  -1  11   4      106.81      140.30      7.93 o 
   0  11   4       12.98       14.80      3.86 o 
   1  11   4      334.53      313.27      8.59 o 
   2  11   4        9.02       11.68      4.95 o 
   3  11   4      166.15      176.37     11.41 o 
   4  11   4        1.78        1.72      5.01 o 
   5  11   4       22.28        5.40      5.40 o 
   6  11   4        4.16       -1.00      4.95 o 
   7  11   4        9.98       17.80      6.84 o 
   8  11   4      670.99      595.67     24.54 o 
   9  11   4        3.24       -7.01      6.45 o 
  10  11   4      170.06      197.85     16.36 o 
  -5  12   4       34.66       23.70      8.96 o 
  -4  12   4       11.26        7.01      7.51 o 
  -3  12   4       52.47       90.75     11.35 o 
  -2  12   4       11.59       18.67      4.67 o 
  -1  12   4        2.19       -0.55      3.61 o 
   0  12   4      182.16      198.57      9.43 o 
   1  12   4        6.46        7.35      2.97 o 
   2  12   4       28.97       31.87      4.36 o 
   3  12   4     1427.71     1546.36     45.51 o 
   4  12   4       73.38       90.52      9.35 o 
   5  12   4      162.13      164.58     11.80 o 
   6  12   4      204.04      196.85     13.02 o 
   7  12   4      143.37      120.18     11.18 o 
   8  12   4       12.83       15.36      7.23 o 
   9  12   4      219.79      242.25     16.36 o 
  10  12   4        2.71        1.28      7.79 o 
  -4  13   4       59.18       64.71     11.07 o 
  -3  13   4        7.23       13.02      7.90 o 
  -2  13   4        3.18       17.58      7.46 o 
  -1  13   4       22.91        7.51      6.84 o 
   0  13   4       84.85       92.64     10.85 o 
   1  13   4       13.11       20.09      7.23 o 
   2  13   4        2.59        4.48      3.04 o 
   3  13   4       56.70       59.84      6.29 o 
   4  13   4       66.58       59.96      5.98 o 
   5  13   4        3.67        3.25      3.85 o 
   6  13   4       13.17        8.29      6.06 o 
   7  13   4       56.47       61.31      9.29 o 
   8  13   4       44.13       45.18      8.85 o 
   9  13   4       55.79       66.00      7.30 o 
  -3  14   4       44.21       61.20     11.29 o 
  -2  14   4       36.31       33.88      9.29 o 
  -1  14   4        9.08        7.12      6.84 o 
   0  14   4       11.58       -3.00      6.06 o 
   1  14   4       61.15       62.43     10.07 o 
   2  14   4      164.20      216.27     15.75 o 
   3  14   4      109.82      107.83     10.57 o 
   4  14   4       73.11       68.49      9.12 o 
   5  14   4       25.32       26.37      7.57 o 
   6  14   4        9.21       16.29      4.82 o 
   7  14   4       66.95       59.16      6.86 o 
   8  14   4       60.62       43.58      6.49 o 
  -1  15   4       60.18       55.36     10.68 o 
   0  15   4        3.19        9.12      7.23 o 
   1  15   4        0.62        1.89      6.57 o 
   2  15   4       13.37       14.41      7.46 o 
   3  15   4       12.54        6.90      6.51 o 
   4  15   4       27.22       29.43      7.40 o 
   5  15   4       41.21       73.61     10.07 o 
   6  15   4        0.06        8.29      6.84 o 
   7  15   4       99.13      108.61     12.46 o 
   2  16   4       45.14       56.14     10.85 o 
   3  16   4        0.47       -0.95      7.12 o 
   4  16   4        0.01        7.57      6.95 o 
   5  16   4        0.91        2.06      6.51 o 
  -6 -13   5        4.24        9.46      8.12 o 
  -5 -13   5        7.08       11.68      7.90 o 
  -4 -13   5        0.35       -7.01      7.01 o 
  -3 -13   5        8.82        8.90      7.01 o 
  -2 -13   5       82.87       96.31     11.07 o 
  -1 -13   5        0.59       -4.06      7.01 o 
   0 -13   5       62.77       59.87     11.74 o 
  -7 -12   5       62.70       62.54     10.91 o 
  -6 -12   5        9.19        4.23      7.62 o 
  -5 -12   5       17.72       21.20      7.90 o 
  -4 -12   5       49.86       84.90     11.07 o 
  -3 -12   5        8.54        9.85      7.07 o 
  -2 -12   5       87.46       89.47     10.40 o 
  -1 -12   5        0.03       -6.55      8.32 o 
   0 -12   5       19.98        9.79      8.01 o 
   1 -12   5        0.66       -2.34      7.34 o 
   2 -12   5       72.47       76.73     12.63 o 
  -8 -11   5       30.32       29.49      9.24 o 
  -7 -11   5        0.44        9.96      7.07 o 
  -6 -11   5       23.41       18.64      7.34 o 
  -5 -11   5       17.60       15.41      7.18 o 
  -4 -11   5        0.86        5.29      6.40 o 
  -3 -11   5      302.31      306.12     17.30 o 
  -2 -11   5      431.62      439.77     20.09 o 
  -1 -11   5       74.23       83.79      9.46 o 
   0 -11   5        0.13       -1.39      4.10 o 
   1 -11   5        0.16       -1.61      6.51 o 
   2 -11   5       10.92        2.45      7.62 o 
   3 -11   5      121.30      108.16     14.30 o 
   4 -11   5        3.85        1.00      8.51 o 
  -9 -10   5       34.75       36.28     10.01 o 
  -8 -10   5       50.60       67.16     10.85 o 
  -7 -10   5      140.40      159.63     13.46 o 
  -6 -10   5       15.42       13.46      7.01 o 
  -5 -10   5        1.70       -1.61      5.23 o 
  -4 -10   5      187.83      219.49     14.80 o 
  -3 -10   5       10.76        6.34      5.95 o 
  -2 -10   5      327.61      310.91     16.19 o 
  -1 -10   5        0.03        2.06      5.51 o 
   0 -10   5      336.89      351.13     20.73 o 
   1 -10   5       24.42       23.37      8.12 o 
   2 -10   5      271.35      265.23     18.81 o 
   3 -10   5      242.01      217.88     17.53 o 
   4 -10   5       60.47       72.44     12.02 o 
   5 -10   5       17.04       14.91      9.12 o 
 -10  -9   5        3.39       -1.95      6.57 o 
  -9  -9   5       13.57       10.18      7.57 o 
  -8  -9   5        1.13       -5.23      5.68 o 
  -7  -9   5        3.53        4.06      5.79 o 
  -6  -9   5        0.29       -7.01      4.95 o 
  -5  -9   5      331.43      372.17     18.75 o 
  -4  -9   5        9.27        5.01      6.01 o 
  -3  -9   5      568.54      638.23     24.15 o 
  -2  -9   5       62.86       50.58      7.51 o 
  -1  -9   5        9.14       -5.73      4.45 o 
   0  -9   5       41.12       48.24      7.01 o 
   1  -9   5       65.50       85.53      6.44 o 
   2  -9   5      141.92      157.35     14.24 o 
   3  -9   5      161.81      183.89     15.63 o 
   4  -9   5       37.44       22.64      8.62 o 
   5  -9   5       12.83       25.87      9.46 o 
   6  -9   5        2.15       -8.40      7.01 o 
 -10  -8   5       99.26      112.00     12.52 o 
  -9  -8   5       10.87        5.84      6.90 o 
  -8  -8   5       99.57      113.67     11.91 o 
  -7  -8   5       49.92       38.61      7.96 o 
  -6  -8   5        1.10        7.23      5.29 o 
  -5  -8   5        0.76       -2.06      4.84 o 
  -4  -8   5      222.97      253.38     13.91 o 
  -3  -8   5       48.49       53.47      6.95 o 
  -2  -8   5      285.84      283.42     14.19 o 
  -1  -8   5     1298.78     1235.06     36.83 o 
   0  -8   5       23.22       34.44      6.29 o 
   1  -8   5      983.46      968.50     22.75 o 
   2  -8   5      282.76      349.47     19.36 o 
   3  -8   5      252.65      281.64     18.14 o 
   4  -8   5       40.37       40.78      9.12 o 
   5  -8   5       11.32        6.40      7.34 o 
   6  -8   5        3.94        0.67      7.51 o 
   7  -8   5       17.36        3.51      8.18 o 
 -10  -7   5        0.99       -2.79      4.44 o 
  -9  -7   5       21.49       24.67      5.44 o 
  -8  -7   5        0.40        5.24      5.84 o 
  -7  -7   5        5.09        2.25      5.17 o 
  -6  -7   5      629.78      592.31     15.81 o 
  -5  -7   5      161.03      208.59     12.80 o 
  -4  -7   5      812.67      840.53     28.38 o 
  -3  -7   5        0.19        0.28      3.67 o 
  -2  -7   5      316.26      333.94     14.80 o 
  -1  -7   5       14.75        1.39      3.78 o 
   0  -7   5       10.11        9.29      4.12 o 
   1  -7   5        0.10        0.42      3.87 o 
   2  -7   5      338.28      353.46     11.36 o 
   3  -7   5       10.45        5.79      6.29 o 
   4  -7   5        8.00       12.02      6.68 o 
   5  -7   5      208.14      197.02     15.58 o 
   6  -7   5       15.81        8.07      7.57 o 
   7  -7   5        0.18        0.83      7.57 o 
 -11  -6   5       20.85       32.72      9.12 o 
 -10  -6   5      197.94      199.93     10.52 o 
  -9  -6   5       20.75       16.16      5.05 o 
  -8  -6   5      203.21      226.69     10.29 o 
  -7  -6   5       24.40       32.71      4.74 o 
  -6  -6   5       35.51       23.91      4.19 o 
  -5  -6   5      872.54      970.00     21.28 o 
  -4  -6   5      143.25      112.70      5.76 o 
  -3  -6   5     1083.68     1038.58     21.02 o 
  -2  -6   5      869.93      769.31     24.65 o 
  -1  -6   5        0.02       -0.72      2.95 o 
   0  -6   5       13.06       15.63      4.17 o 
   1  -6   5       88.56      110.40      8.99 o 
   2  -6   5       57.49       75.64      7.15 o 
   3  -6   5       97.38       98.42      9.10 o 
   4  -6   5       15.69       13.13      6.29 o 
   5  -6   5      138.90      152.84     13.08 o 
   6  -6   5       14.77       17.58      8.12 o 
   7  -6   5        1.07       -3.89      6.73 o 
   8  -6   5        6.74       11.18      8.51 o 
 -11  -5   5       41.24       57.59     10.18 o 
 -10  -5   5       16.03       -1.50      6.73 o 
  -9  -5   5      199.12      203.35     10.05 o 
  -8  -5   5      201.19      187.18     11.27 o 
  -7  -5   5      596.03      560.85     18.22 o 
  -6  -5   5     1687.47     1681.68     33.69 o 
  -5  -5   5      104.03       94.21      5.70 o 
  -4  -5   5      172.29      194.29      7.06 o 
  -3  -5   5       48.34       51.83      3.45 o 
  -2  -5   5      280.88      310.53      7.83 o 
  -1  -5   5     3436.25     3275.77     82.57 o 
   0  -5   5     2157.92     2018.45     52.86 o 
   1  -5   5     1027.07     1038.31     25.62 o 
   2  -5   5       18.45       12.00      2.98 o 
   3  -5   5        0.26       -0.95      2.35 o 
   4  -5   5       87.89       76.56      8.79 o 
   5  -5   5      125.79      125.02     11.41 o 
   6  -5   5       84.05       74.28     10.07 o 
   7  -5   5       10.57        8.85      7.40 o 
   8  -5   5        8.51       -0.89      7.85 o 
   9  -5   5       39.86       23.03      9.90 o 
 -11  -4   5        0.70       11.24      7.85 o 
 -10  -4   5        7.77       20.59      7.73 o 
  -9  -4   5      188.01      187.34      9.39 o 
  -8  -4   5       94.98      101.34      6.91 o 
  -7  -4   5      934.32      877.44     20.65 o 
  -6  -4   5        0.01       -0.22      2.99 o 
  -5  -4   5     1217.18     1230.04     27.79 o 
  -4  -4   5       18.78       15.97      2.67 o 
  -3  -4   5       12.10        1.73      2.07 o 
  -2  -4   5        7.14        8.42      3.81 o 
  -1  -4   5       40.86       27.60      4.17 o 
   0  -4   5      122.39      123.46      7.34 o 
   1  -4   5       97.95       99.12      5.98 o 
   2  -4   5      192.08      257.66      5.96 o 
   3  -4   5       15.68        3.59      1.89 o 
   4  -4   5      142.91      127.88      6.46 o 
   5  -4   5        4.54        7.26      3.32 o 
   6  -4   5       26.63       25.24      5.73 o 
   7  -4   5      433.29      426.64     21.75 o 
   8  -4   5       52.69       47.68      9.90 o 
   9  -4   5       56.39       53.80     10.85 o 
 -11  -3   5       37.45       49.96     10.24 o 
 -10  -3   5       14.17       18.31      7.57 o 
  -9  -3   5       53.15       66.49      9.57 o 
  -8  -3   5        0.86       -4.64      3.37 o 
  -7  -3   5      171.39      133.54      7.09 o 
  -6  -3   5      796.71      772.52     31.55 o 
  -5  -3   5      144.52      126.51      6.93 o 
  -4  -3   5       20.23       11.49      2.48 o 
  -3  -3   5      397.06      409.56     13.69 o 
  -2  -3   5      235.19      348.56      8.16 o 
  -1  -3   5     5512.47     5239.98    127.41 o 
   0  -3   5      899.49      777.27     22.53 o 
   1  -3   5       83.38      104.70      4.90 o 
   2  -3   5      163.59      234.63      5.47 o 
   3  -3   5        7.37        6.48      1.74 o 
   4  -3   5       20.35       29.80      2.58 o 
   5  -3   5      160.77      180.60      7.76 o 
   6  -3   5        0.65        2.52      3.48 o 
   7  -3   5      223.66      213.64     10.20 o 
   8  -3   5      107.68      119.45      9.85 o 
   9  -3   5       45.38       56.00      7.03 o 
  10  -3   5       17.60       15.19     10.18 o 
 -11  -2   5        6.06       14.47      7.79 o 
 -10  -2   5       12.77       23.98      7.90 o 
  -9  -2   5        0.17       -2.89      5.84 o 
  -8  -2   5      163.68      184.37      8.42 o 
  -7  -2   5      278.35      253.16     13.85 o 
  -6  -2   5     1514.49     1338.46     46.26 o 
  -5  -2   5      307.42      363.90      9.89 o 
  -4  -2   5      104.10      129.23      5.55 o 
  -3  -2   5       16.28       22.89      3.53 o 
  -2  -2   5      106.92      104.32      4.06 o 
  -1  -2   5        6.12        5.75      2.14 o 
   0  -2   5     4631.21     4710.58    114.28 o 
   1  -2   5     1394.68     1525.67     27.49 o 
   3  -2   5       86.19      103.19      3.84 o 
   4  -2   5        0.62        7.95      2.30 o 
   5  -2   5       27.13        7.19      2.40 o 
   6  -2   5      409.86      325.21     11.12 o 
   7  -2   5      462.62      492.07     15.13 o 
   8  -2   5      278.31      309.74     12.35 o 
   9  -2   5        0.19        7.65      4.93 o 
  10  -2   5       10.47        1.95      5.62 o 
 -11  -1   5        1.48       -9.01      6.01 o 
 -10  -1   5       30.98       37.56      9.01 o 
  -9  -1   5        1.61        1.50      5.95 o 
  -8  -1   5       20.59       13.35      6.73 o 
  -7  -1   5      382.36      326.71     10.38 o 
  -6  -1   5      123.08      147.66     13.08 o 
  -5  -1   5       80.87       80.01      7.51 o 
  -4  -1   5     1221.52     1262.92     24.54 o 
  -3  -1   5     3765.02     3768.26     65.82 o 
  -1  -1   5      595.94      559.52     11.32 o 
   0  -1   5      339.39      422.82     22.20 o 
   1  -1   5       94.90      155.95      3.77 o 
   2  -1   5     1227.41     1344.30     20.68 o 
   3  -1   5       21.96       14.17      4.15 o 
   4  -1   5      310.27      363.97      9.72 o 
   5  -1   5        3.13        0.15      1.91 o 
   6  -1   5      115.52      127.99      5.43 o 
   7  -1   5      334.26      308.29     11.43 o 
   8  -1   5        0.71       -2.97      4.09 o 
   9  -1   5        5.78       11.75      5.42 o 
  10  -1   5       23.61       43.93     11.46 o 
 -11   0   5       39.98       24.15      8.62 o 
 -10   0   5      150.11      127.08     12.85 o 
  -9   0   5       79.15       72.94     10.01 o 
  -8   0   5      645.60      659.76     25.59 o 
  -7   0   5      235.15      243.31     13.80 o 
  -6   0   5      127.38      121.55      5.94 o 
  -5   0   5       46.29       57.72      4.02 o 
  -4   0   5      786.72      771.58     16.18 o 
  -2   0   5      724.32      747.31     14.81 o 
  -1   0   5     1104.11     1033.04     19.28 o 
   0   0   5     9314.39    10468.73    191.20 o 
   2   0   5     1405.14     1394.71     25.65 o 
   3   0   5      442.38      475.40     10.94 o 
   4   0   5     4896.61     4893.61     70.48 o 
   5   0   5     3591.62     3530.97     52.28 o 
   6   0   5     2426.73     2247.52     35.15 o 
   7   0   5      947.24      854.81     21.08 o 
   8   0   5      356.54      372.87     13.52 o 
   9   0   5       72.51       66.26      7.15 o 
  10   0   5       18.30       36.44      8.85 o 
  11   0   5       13.76       36.39      9.51 o 
 -11   1   5        1.39        7.07      7.40 o 
 -10   1   5       22.12       25.93      8.46 o 
  -9   1   5       53.77       62.04      9.51 o 
  -8   1   5       90.68       65.82      8.96 o 
  -7   1   5      590.10      567.01     22.42 o 
  -6   1   5       36.43       37.56      6.12 o 
  -5   1   5       57.87       61.96      3.97 o 
  -4   1   5     2211.76     2369.46     81.18 o 
  -3   1   5       82.51      141.94      5.00 o 
  -2   1   5      192.95      167.97      7.40 o 
  -1   1   5      495.97      493.90     10.29 o 
   0   1   5      341.98      397.10      8.63 o 
   1   1   5    11531.87    12936.99    218.46 o 
   2   1   5    11181.12    12156.66    236.16 o 
   3   1   5       47.43       34.24      2.65 o 
   4   1   5       93.18      116.82      4.18 o 
   5   1   5     2201.23     2299.59     35.21 o 
   6   1   5       43.91       37.24      4.40 o 
   7   1   5      415.41      418.25     13.22 o 
   8   1   5        2.07        1.15      4.24 o 
   9   1   5        4.37       -0.95      6.68 o 
  10   1   5       72.32       76.11     10.63 o 
  11   1   5        0.01       -8.90      6.79 o 
 -10   2   5       71.37       74.17     10.68 o 
  -9   2   5        5.70        8.01      6.57 o 
  -8   2   5        0.02       -2.78      5.06 o 
  -7   2   5      576.57      578.81     22.98 o 
  -6   2   5        5.70       15.80      5.17 o 
  -5   2   5      660.94      756.79     30.99 o 
  -4   2   5       37.50       26.57      2.46 o 
  -3   2   5     1986.79     2170.97     38.88 o 
  -2   2   5      962.87      964.78     25.37 o 
  -1   2   5     4734.39     5032.28    123.63 o 
   0   2   5      701.97      954.71     18.11 o 
   1   2   5     2691.43     2666.08     46.87 o 
   2   2   5     2471.37     2652.81     46.95 o 
   3   2   5      237.03      190.61      4.78 o 
   4   2   5      537.26      682.53     21.17 o 
   5   2   5        0.31        2.85      2.46 o 
   6   2   5      321.40      337.95     10.84 o 
   7   2   5      421.42      393.70     17.64 o 
   8   2   5       22.78       15.08      6.84 o 
   9   2   5       41.75       35.61      8.40 o 
  10   2   5        0.27       -9.35      6.23 o 
  11   2   5       61.53       72.33     11.18 o 
 -10   3   5       33.80       41.34      9.40 o 
  -9   3   5      115.12      122.13     12.52 o 
  -8   3   5      126.19      148.55     12.52 o 
  -7   3   5      358.57      358.26     17.58 o 
  -6   3   5      129.84      137.82     10.57 o 
  -5   3   5        9.37       13.74      4.56 o 
  -4   3   5      346.10      459.82     12.18 o 
  -3   3   5       77.24       82.24      4.68 o 
  -2   3   5        0.48       -1.12      1.40 o 
  -1   3   5        1.72        1.06      2.43 o 
   0   3   5     5217.26     5747.71     98.43 o 
   1   3   5      486.28      435.27      9.73 o 
   2   3   5     1550.16     1482.70     27.54 o 
   3   3   5     1579.06     1823.57     33.56 o 
   4   3   5     7994.77     8758.50    214.04 o 
   5   3   5      216.15      266.06     12.07 o 
   6   3   5      778.40      748.73     25.04 o 
   7   3   5        1.50       -0.22      4.95 o 
   8   3   5      418.35      414.73     19.36 o 
   9   3   5      292.06      306.40     17.25 o 
  10   3   5       22.79       24.31      8.23 o 
  11   3   5       30.77       18.92      9.12 o 
 -10   4   5        3.39        9.79      7.40 o 
  -9   4   5       45.80       99.48     11.68 o 
  -8   4   5      285.01      271.85     16.52 o 
  -7   4   5        9.51        8.46      5.68 o 
  -6   4   5        4.05        0.30      3.32 o 
  -5   4   5      499.58      545.05     14.78 o 
  -4   4   5     1296.12     1267.88     26.61 o 
  -3   4   5      520.89      627.76     18.67 o 
  -2   4   5      370.70      295.33      9.12 o 
  -1   4   5        7.49        5.74      1.58 o 
   1   4   5      982.54      953.70     18.69 o 
   2   4   5      444.35      453.90     16.11 o 
   3   4   5     1315.61     1709.27     45.62 o 
   4   4   5      672.11      758.24     23.37 o 
   5   4   5      910.90      973.84     29.38 o 
   6   4   5      160.61      179.38     10.68 o 
   7   4   5       71.59       90.80      8.74 o 
   8   4   5      394.61      432.53     19.81 o 
   9   4   5      169.60      190.12     14.52 o 
  10   4   5       82.28       83.46     10.91 o 
  11   4   5        0.09       -2.00      7.01 o 
  -9   5   5        4.86        3.84      6.57 o 
  -8   5   5      233.13      246.37     16.19 o 
  -7   5   5       14.57       13.07      4.64 o 
  -6   5   5       64.00       65.82      6.08 o 
  -5   5   5        3.75        1.82      3.08 o 
  -4   5   5      396.15      457.70     12.77 o 
  -3   5   5     1946.69     2122.40     40.95 o 
  -2   5   5      243.66      312.66     12.35 o 
  -1   5   5     3184.88     3417.99     61.71 o 
   0   5   5     1427.18     1390.87     26.61 o 
   1   5   5     1003.31     1214.53     33.88 o 
   2   5   5       46.19       48.63      4.67 o 
   3   5   5     2888.71     3482.91     88.41 o 
   4   5   5     4336.97     4341.08    109.27 o 
   5   5   5        4.84       15.41      4.23 o 
   6   5   5      210.09      147.61      9.79 o 
   7   5   5        1.38        5.95      5.06 o 
   8   5   5      231.04      200.74     13.97 o 
   9   5   5      720.71      674.28     26.65 o 
  10   5   5       12.09        6.68      7.40 o 
  11   5   5        7.23       10.79      7.85 o 
  -9   6   5       34.21       37.28      9.01 o 
  -8   6   5        1.63        1.27      4.35 o 
  -7   6   5        1.85        4.51      4.27 o 
  -6   6   5      114.15      122.56      8.08 o 
  -5   6   5       75.35       56.02      6.62 o 
  -4   6   5        4.67        7.28      3.12 o 
  -3   6   5       45.27       58.67      4.48 o 
  -2   6   5       20.38       21.76      4.73 o 
  -1   6   5       10.16        1.31      1.86 o 
   0   6   5     1045.21      976.72     20.04 o 
   1   6   5      491.21      471.54     16.52 o 
   2   6   5      148.95      186.50      9.18 o 
   3   6   5       15.71       14.91      3.62 o 
   4   6   5     1866.50     1620.53     44.79 o 
   5   6   5       85.26       83.51      7.34 o 
   6   6   5      213.22      234.68     12.35 o 
   7   6   5       11.13        5.12      5.06 o 
   8   6   5      268.71      310.13     16.58 o 
   9   6   5       87.07       66.88      9.79 o 
  10   6   5       89.09      107.22     12.13 o 
  11   6   5       23.24       14.47      8.68 o 
  -8   7   5       15.77       13.32      5.47 o 
  -7   7   5        0.61       -1.81      4.21 o 
  -6   7   5       54.00       46.97      5.87 o 
  -5   7   5      440.99      357.69     12.61 o 
  -4   7   5       69.37       69.79      5.66 o 
  -3   7   5      114.65      113.86     14.63 o 
  -2   7   5      168.21      199.25      7.53 o 
  -1   7   5      203.34      217.13      7.79 o 
   0   7   5      561.02      709.06     15.98 o 
   1   7   5     2677.18     2403.53     63.59 o 
   2   7   5      617.58      667.83     21.87 o 
   3   7   5     1415.06     1174.70     34.16 o 
   4   7   5        2.44        2.73      3.34 o 
   5   7   5       11.75        4.01      3.51 o 
   6   7   5        2.95        2.39      4.34 o 
   7   7   5        0.03        3.12      5.01 o 
   8   7   5      119.43      103.82     10.40 o 
   9   7   5       94.32       91.02     10.96 o 
  10   7   5        0.00       -8.35      6.68 o 
  11   7   5        8.33        4.12      8.40 o 
  -8   8   5       27.44       22.93     10.52 o 
  -7   8   5       94.24       94.92     10.85 o 
  -6   8   5      110.21      123.50      8.47 o 
  -5   8   5       69.17       78.61      6.60 o 
  -4   8   5      860.78      854.36     21.18 o 
  -3   8   5      477.13      444.25     16.91 o 
  -2   8   5      357.53      354.66     10.96 o 
  -1   8   5      121.85      117.09      6.00 o 
   0   8   5      274.09      387.45     10.83 o 
   1   8   5      185.51      219.67      7.62 o 
   2   8   5     1680.90     1611.24     45.07 o 
   3   8   5      311.92      294.27     12.96 o 
   4   8   5      733.85      849.93     27.04 o 
   5   8   5      823.31      877.98     28.15 o 
   6   8   5       38.38       38.11      6.57 o 
   7   8   5      489.32      422.41     18.58 o 
   8   8   5       24.38       42.29      8.18 o 
   9   8   5      264.32      286.04     17.03 o 
  10   8   5        0.98       -9.85      6.57 o 
  11   8   5        2.15       -3.78      7.79 o 
  -7   9   5        0.76        3.25      4.39 o 
  -6   9   5        9.56        9.82      4.84 o 
  -5   9   5       72.03       76.38      6.87 o 
  -4   9   5      128.17      121.95      7.69 o 
  -3   9   5       45.55       39.30      4.74 o 
  -2   9   5        0.04       -0.67      2.61 o 
  -1   9   5      520.25      461.39     12.98 o 
   0   9   5       24.05       13.11      3.59 o 
   1   9   5     1448.87     1356.98     39.00 o 
   2   9   5     1068.19      927.22     29.21 o 
   3   9   5      713.64      719.02     24.04 o 
   4   9   5       21.92       17.30      4.84 o 
   5   9   5      232.86      218.77     12.13 o 
   6   9   5        5.06        5.84      5.23 o 
   7   9   5       26.69        9.40      5.95 o 
   8   9   5       21.58       21.98      7.46 o 
   9   9   5       61.36       67.88     10.07 o 
  10   9   5        1.44        0.50      7.57 o 
  11   9   5        1.28        2.89      7.96 o 
  -7  10   5       15.12       19.50      5.79 o 
  -6  10   5       10.44        2.60      7.59 o 
  -5  10   5        2.92       -0.02      4.18 o 
  -4  10   5      254.95      244.63     10.73 o 
  -3  10   5       14.36        4.09      3.56 o 
  -2  10   5      145.49      146.51      7.72 o 
  -1  10   5       13.91        3.05      2.87 o 
   0  10   5       28.27       27.20      3.89 o 
   1  10   5      147.45      130.89      8.23 o 
   2  10   5      866.78      885.21     28.60 o 
   3  10   5      178.95      225.39      8.59 o 
   4  10   5     1025.30     1025.97     32.55 o 
   5  10   5       39.34       25.93      6.01 o 
   6  10   5      339.04      266.29     14.41 o 
   7  10   5        9.56       18.69      6.62 o 
   8  10   5        7.96       13.30      6.68 o 
   9  10   5       13.50       26.54      8.23 o 
  10  10   5        4.84        8.40      7.90 o 
  11  10   5       54.36       71.38     12.41 o 
  -6  11   5       10.25        6.87      7.46 o 
  -5  11   5        0.88        3.45      4.36 o 
  -4  11   5       55.44       58.39     12.66 o 
  -3  11   5      197.01      192.51     11.10 o 
  -2  11   5      173.57      178.75     11.16 o 
  -1  11   5        5.44        4.80      3.44 o 
   0  11   5      243.11      242.23     13.52 o 
   1  11   5        0.26       -1.43      2.90 o 
   2  11   5      320.88      369.83     16.41 o 
   3  11   5       99.13      106.99      9.74 o 
   4  11   5      109.43      114.84     10.52 o 
   5  11   5      153.44      156.57     11.24 o 
   6  11   5       67.21       62.09      8.46 o 
   7  11   5        5.81       -1.89      6.01 o 
   8  11   5      118.37      122.02     11.63 o 
   9  11   5        8.40        1.22      6.73 o 
  10  11   5       19.73       24.31      9.18 o 
  -5  12   5       37.07       35.50      9.79 o 
  -4  12   5        2.72        2.42      4.35 o 
  -3  12   5       13.16        7.66      4.58 o 
  -2  12   5        5.41       -0.53      3.66 o 
  -1  12   5       52.49       48.60      6.43 o 
   0  12   5      154.27      163.77     16.78 o 
   1  12   5      158.07      165.97      6.54 o 
   2  12   5      189.72      150.39     11.07 o 
   3  12   5       54.55       65.82      8.07 o 
   4  12   5      136.01      131.75     11.13 o 
   5  12   5       88.17       87.80      9.12 o 
   6  12   5      131.51      133.25     11.41 o 
   7  12   5        1.05       -0.17      6.06 o 
   8  12   5        7.69       17.75      7.46 o 
   9  12   5       36.02       37.22      9.18 o 
  10  12   5       25.98       24.98      9.35 o 
  -4  13   5        7.21        8.23      7.85 o 
  -3  13   5       51.17       42.01      9.40 o 
  -2  13   5        5.50       11.80      7.07 o 
  -1  13   5      138.71      144.40      8.82 o 
   0  13   5      125.81      125.76      8.27 o 
   1  13   5      298.18      358.57     12.77 o 
   2  13   5       33.48       37.24      4.80 o 
   3  13   5       25.35       20.31      6.18 o 
   4  13   5      121.27      127.86     11.18 o 
   5  13   5      207.00      233.24     14.19 o 
   6  13   5       14.68        7.40      6.06 o 
   7  13   5       91.71      111.22     11.07 o 
   8  13   5        0.76       -7.96      6.23 o 
   9  13   5        2.90       -6.29      6.62 o 
  -3  14   5        2.15       -4.45      6.51 o 
  -2  14   5        9.71       11.80      7.51 o 
  -1  14   5       74.80       87.30     11.18 o 
   0  14   5       36.30       46.63      8.90 o 
   1  14   5      282.06      296.72     18.03 o 
   2  14   5        0.08       -6.06      5.79 o 
   3  14   5       29.10       41.38      5.31 o 
   4  14   5       33.09       47.90      5.76 o 
   5  14   5       21.40       15.08      6.57 o 
   6  14   5       20.34       20.20      7.18 o 
   7  14   5        1.94       -0.22      6.40 o 
   8  14   5       14.04       22.09      8.18 o 
   9  14   5       10.20       11.29      8.12 o 
  -1  15   5       58.10       60.76     10.63 o 
   0  15   5       19.91       17.41      7.85 o 
   1  15   5        3.80        0.50      6.62 o 
   2  15   5        0.69        5.62      6.51 o 
   3  15   5      177.06      185.72     13.35 o 
   4  15   5        0.18       -1.28      5.23 o 
   5  15   5       74.04       62.70      9.57 o 
   6  15   5       24.01       18.86      7.73 o 
   7  15   5        6.24        5.35      4.91 o 
   4  16   5       33.82       38.11      8.46 o 
   5  16   5        3.62       14.63      7.34 o 
  -5 -13   6       20.39       12.96      8.74 o 
  -4 -13   6       28.61       28.10      9.35 o 
  -3 -13   6       13.03       -1.11      7.01 o 
  -2 -13   6        0.23       -9.60      6.40 o 
  -1 -13   6        5.44       -5.79      7.12 o 
  -7 -12   6        1.35       -2.62      7.79 o 
  -6 -12   6       99.42      115.12     13.02 o 
  -5 -12   6       32.03       20.20      8.62 o 
  -4 -12   6      121.51      158.18     14.13 o 
  -3 -12   6        5.99        6.01      6.95 o 
  -2 -12   6       11.22       14.91      7.40 o 
  -1 -12   6        0.61       -1.46      4.44 o 
   0 -12   6       10.22        4.40      7.68 o 
   1 -12   6       33.98       30.43     10.35 o 
  -8 -11   6        0.00        7.07      8.51 o 
  -7 -11   6        7.70       -2.17      7.34 o 
  -6 -11   6       25.81       36.33      9.29 o 
  -5 -11   6       20.60       17.53      7.57 o 
  -4 -11   6       15.03       12.52      6.84 o 
  -3 -11   6       21.25       17.08      7.29 o 
  -2 -11   6        4.69        3.67      6.23 o 
  -1 -11   6        2.18       -0.39      5.51 o 
   0 -11   6        5.27        3.15      4.40 o 
   1 -11   6       19.02       26.15      8.90 o 
   2 -11   6        2.23        1.00      7.79 o 
   3 -11   6      155.04      182.10     17.25 o 
  -9 -10   6      105.48      155.18     15.86 o 
  -8 -10   6        9.03        9.24      8.40 o 
  -7 -10   6       23.03       35.89      9.40 o 
  -6 -10   6       50.85       36.72      9.12 o 
  -5 -10   6       26.06       33.88      8.18 o 
  -4 -10   6       37.87       24.48      7.57 o 
  -3 -10   6       91.59      106.49     10.57 o 
  -2 -10   6      182.98      141.43     12.02 o 
  -1 -10   6      257.62      264.73     14.91 o 
   0 -10   6      173.72      170.65     17.00 o 
   1 -10   6       17.25       16.41      8.01 o 
   2 -10   6       27.70       18.42      8.23 o 
   3 -10   6       29.23       13.69      8.51 o 
   4 -10   6       16.10       15.02      9.12 o 
  -9  -9   6       41.36       50.74     10.07 o 
  -8  -9   6       10.84        1.61      6.51 o 
  -7  -9   6       27.20       26.32      7.85 o 
  -6  -9   6        0.24       -4.90      5.23 o 
  -5  -9   6      283.47      296.11     17.25 o 
  -4  -9   6        1.84        3.39      5.45 o 
  -3  -9   6        2.67        4.45      5.84 o 
  -2  -9   6       14.66       11.29      5.79 o 
  -1  -9   6      179.49      190.06     12.18 o 
   0  -9   6       38.87       37.89      6.62 o 
   1  -9   6       68.15       84.70      8.93 o 
   2  -9   6       23.08       15.24      7.62 o 
   3  -9   6       27.39       40.78      9.68 o 
   4  -9   6       10.95        8.90      7.90 o 
   5  -9   6        1.47       -1.11      7.51 o 
 -10  -8   6       57.81       55.58     10.01 o 
  -9  -8   6       49.34       60.37     10.01 o 
  -8  -8   6        2.13        4.95      6.57 o 
  -7  -8   6       72.78       89.97     10.01 o 
  -6  -8   6        2.26        5.56      6.18 o 
  -5  -8   6       74.12      102.93     10.40 o 
  -4  -8   6       68.63       95.31      9.51 o 
  -3  -8   6      185.42      191.73     11.96 o 
  -2  -8   6      306.50      295.33     14.30 o 
  -1  -8   6       58.72       56.47      6.95 o 
   0  -8   6      408.27      369.27     16.14 o 
   1  -8   6       73.26       73.88     12.74 o 
   2  -8   6       41.80       47.85      5.35 o 
   3  -8   6      151.10      158.79     14.35 o 
   4  -8   6      330.36      344.29     20.59 o 
   5  -8   6       78.23       85.68     12.46 o 
   6  -8   6       12.50       10.57      8.57 o 
 -10  -7   6        3.15        3.31      4.97 o 
  -9  -7   6       14.90       18.40      5.23 o 
  -8  -7   6       92.75       86.68     10.46 o 
  -7  -7   6       48.19       52.86      8.46 o 
  -6  -7   6      658.14      672.17     25.82 o 
  -5  -7   6      169.78      130.47     11.63 o 
  -4  -7   6        5.13        8.46      5.23 o 
  -3  -7   6        0.41        1.28      3.95 o 
  -2  -7   6       55.30       36.83      6.06 o 
  -1  -7   6      166.66      153.06     10.29 o 
   0  -7   6     1236.96     1174.81     34.89 o 
   1  -7   6       12.26       13.04      3.70 o 
   2  -7   6      320.96      331.24     19.03 o 
   3  -7   6       20.60       34.11      8.01 o 
   4  -7   6        1.31        0.39      6.29 o 
   5  -7   6        6.18        7.57      7.46 o 
   6  -7   6      302.09      327.60     20.47 o 
   7  -7   6        2.80       -6.73      7.12 o 
 -10  -6   6        9.32        8.91      5.00 o 
  -9  -6   6       36.17       55.97     15.30 o 
  -8  -6   6        0.14        6.87      4.25 o 
  -7  -6   6       81.47       98.69      6.71 o 
  -6  -6   6        0.11        2.44      3.52 o 
  -5  -6   6      404.99      426.25     12.07 o 
  -4  -6   6      158.58      121.74      9.40 o 
  -3  -6   6      303.26      376.51     15.80 o 
  -2  -6   6      235.99      223.05     11.68 o 
  -1  -6   6     2006.97     1808.81     49.30 o 
   0  -6   6      707.31      689.47     22.76 o 
   1  -6   6     1025.64     1097.10     24.15 o 
   2  -6   6      133.92      120.16      6.70 o 
   3  -6   6      502.69      474.59     13.58 o 
   4  -6   6      194.51      200.13     14.24 o 
   5  -6   6       52.14       51.69      9.12 o 
   6  -6   6        0.06       -1.00      6.68 o 
   7  -6   6       37.68       33.38      9.57 o 
   8  -6   6        2.56       -1.61      8.12 o 
 -11  -5   6        7.10       11.74      7.73 o 
 -10  -5   6       39.77       40.95      8.96 o 
  -9  -5   6        0.01       -4.24      3.86 o 
  -8  -5   6      169.99      209.91      9.73 o 
  -7  -5   6      608.56      607.58     32.33 o 
  -6  -5   6       95.31      119.63     10.85 o 
  -5  -5   6      220.53      240.16      8.82 o 
  -4  -5   6      297.45      361.98     10.10 o 
  -3  -5   6      478.45      405.75     10.12 o 
  -2  -5   6       39.28       37.39      5.34 o 
  -1  -5   6        4.00        9.18      3.78 o 
   0  -5   6      886.94      887.82     26.87 o 
   1  -5   6       44.86       44.32      4.15 o 
   2  -5   6      564.74      545.24     14.21 o 
   3  -5   6        0.27        2.54      3.62 o 
   4  -5   6       55.90       63.76      8.62 o 
   5  -5   6      108.69      103.27     10.85 o 
   6  -5   6      365.93      390.64     20.64 o 
   7  -5   6       35.45       29.27      8.85 o 
   8  -5   6       67.05       54.53     11.35 o 
 -11  -4   6        1.18       10.29      7.62 o 
 -10  -4   6        0.75       -0.72      6.45 o 
  -9  -4   6      186.37      206.72     17.78 o 
  -8  -4   6        3.31       -4.20      3.64 o 
  -7  -4   6       83.23       66.31      6.03 o 
  -6  -4   6       36.47       29.68      4.30 o 
  -5  -4   6       65.04       67.32      4.75 o 
  -4  -4   6       62.28       56.37      3.86 o 
  -3  -4   6      113.60      138.53      5.28 o 
  -2  -4   6        3.71       13.19      1.90 o 
  -1  -4   6     1010.92      866.57     25.93 o 
   0  -4   6      751.97      638.06     20.42 o 
   1  -4   6      550.10      482.41     24.37 o 
   2  -4   6      294.17      245.88      8.29 o 
   3  -4   6       51.24       72.96     15.19 o 
   4  -4   6      118.33       85.34      5.36 o 
   5  -4   6      176.32      161.57     12.07 o 
   6  -4   6       43.99       30.16      7.57 o 
   7  -4   6       87.35       96.59     11.63 o 
   8  -4   6        3.82       -8.43      5.62 o 
   9  -4   6      144.57      137.98     14.91 o 
 -11  -3   6       46.17       57.86     10.52 o 
 -10  -3   6       70.88       63.32     10.13 o 
  -9  -3   6      434.14      449.61     21.09 o 
  -8  -3   6      125.53      123.80      8.02 o 
  -7  -3   6       96.13      117.78     13.13 o 
  -6  -3   6        4.76        3.01      3.07 o 
  -5  -3   6       15.03       32.25      4.59 o 
  -4  -3   6      272.24      301.86      8.68 o 
  -3  -3   6       11.64       23.45      2.53 o 
  -2  -3   6      312.23      345.46     11.16 o 
  -1  -3   6        4.63       14.35      3.23 o 
   0  -3   6      125.52      125.97      7.40 o 
   1  -3   6       57.06       81.84      6.23 o 
   2  -3   6      337.57      373.50      8.10 o 
   3  -3   6      304.52      277.15      6.64 o 
   4  -3   6        2.69        5.42      2.04 o 
   5  -3   6      621.78      482.31     13.76 o 
   6  -3   6      102.04      136.24      7.86 o 
   7  -3   6       12.69       14.08      6.95 o 
   8  -3   6       28.88       24.54      8.23 o 
   9  -3   6        0.23       -2.06      7.23 o 
 -11  -2   6        9.69        0.89      6.84 o 
 -10  -2   6       27.43       25.82      8.23 o 
  -9  -2   6      129.90      151.73     13.24 o 
  -8  -2   6       49.14       39.84      7.79 o 
  -7  -2   6       10.86       -1.77      2.70 o 
  -6  -2   6       15.86       19.05      3.54 o 
  -5  -2   6        7.51        5.72      2.55 o 
  -4  -2   6     1014.25     1105.87     22.25 o 
  -3  -2   6       61.04      114.92      4.92 o 
  -2  -2   6     2189.53     2212.34     39.65 o 
  -1  -2   6      110.33      186.79      7.04 o 
   0  -2   6     2753.00     2829.27     71.05 o 
   1  -2   6      618.15      736.81     14.37 o 
   2  -2   6      254.22      240.34      5.60 o 
   3  -2   6      347.83      402.16      8.33 o 
   4  -2   6      737.96      631.70     12.06 o 
   5  -2   6      130.18      100.25      4.61 o 
   7  -2   6      398.94      444.07     14.29 o 
   8  -2   6       32.78       39.22      5.88 o 
   9  -2   6      123.36      132.27     19.00 o 
  10  -2   6        0.58        1.28      7.85 o 
 -11  -1   6        2.55        5.01      7.29 o 
 -10  -1   6       58.55       50.96      9.51 o 
  -9  -1   6       57.37       36.22      8.07 o 
  -8  -1   6       26.14       26.76      7.12 o 
  -7  -1   6      268.30      300.46     21.34 o 
  -6  -1   6      128.49      123.03      9.71 o 
  -5  -1   6      126.30      155.07     14.80 o 
  -4  -1   6      101.86      136.49      5.58 o 
  -3  -1   6      384.21      375.95      9.32 o 
  -2  -1   6       21.96       21.01      2.42 o 
  -1  -1   6      102.70      109.42      3.92 o 
   0  -1   6     1391.18     1565.90     28.33 o 
   1  -1   6     1693.59     2022.39     36.02 o 
   2  -1   6     3537.36     3823.03     55.11 o 
   3  -1   6        6.03        0.72      1.67 o 
   4  -1   6     1372.12     1262.86     21.74 o 
   5  -1   6      151.71      150.38      6.49 o 
   6  -1   6       69.97       46.54      3.72 o 
   7  -1   6      412.85      349.84     12.40 o 
   8  -1   6      105.12      139.27      8.71 o 
   9  -1   6        0.39       -2.76      5.79 o 
  10  -1   6        0.00       -1.27      5.13 o 
 -11   0   6        0.44        4.17      7.01 o 
 -10   0   6       69.17       65.26     10.24 o 
  -9   0   6        0.34       -4.62      5.62 o 
  -8   0   6        4.59        2.00      5.51 o 
  -7   0   6        4.45       -1.17      5.01 o 
  -6   0   6       20.61        4.36      2.66 o 
  -5   0   6       11.93        9.45      2.55 o 
  -4   0   6     1415.63     1399.70     38.84 o 
  -3   0   6      740.94      689.46     14.54 o 
  -2   0   6     2242.51     2158.32     38.69 o 
  -1   0   6        6.01        0.58      1.23 o 
   0   0   6      808.81      864.12     16.59 o 
   1   0   6     1983.47     2319.20     33.93 o 
   2   0   6      159.42      136.25      8.71 o 
   3   0   6      883.20      847.93     14.24 o 
   4   0   6      235.53      253.54      7.83 o 
   5   0   6      490.59      402.20      9.09 o 
   6   0   6       22.52       36.08      3.38 o 
   7   0   6      242.61      249.21     10.46 o 
   8   0   6      128.68      132.40      9.63 o 
   9   0   6        0.36        2.12      4.49 o 
  10   0   6        4.26        2.95      7.01 o 
 -10   1   6       24.08       26.21      8.35 o 
  -9   1   6       66.72       73.11     10.01 o 
  -8   1   6      112.95      108.22     10.74 o 
  -7   1   6      236.15      237.91     14.13 o 
  -6   1   6      240.01      251.54     13.35 o 
  -5   1   6       73.42       77.74      6.48 o 
  -4   1   6     1966.47     2119.39     38.86 o 
  -3   1   6     1901.97     2122.85     56.95 o 
  -2   1   6      161.11      159.41     11.57 o 
  -1   1   6      249.30      282.48      7.02 o 
   1   1   6      650.44      646.51     13.15 o 
   2   1   6     4893.58     4844.00     84.72 o 
   3   1   6      257.36      405.18     33.99 o 
   4   1   6      804.11      771.48     31.32 o 
   5   1   6        6.44       10.95      2.28 o 
   6   1   6        0.85       -0.10      2.07 o 
   7   1   6       21.45       20.59      4.98 o 
   8   1   6        0.04        3.27      4.08 o 
   9   1   6       88.72       84.24     10.68 o 
  10   1   6        0.16       -6.51      6.40 o 
  11   1   6        5.19        8.79      7.85 o 
 -10   2   6       11.03       12.96      7.46 o 
  -9   2   6       12.49       13.02      7.01 o 
  -8   2   6       51.22       62.70      8.79 o 
  -7   2   6       36.58       37.61      7.23 o 
  -6   2   6        2.49        0.00      4.01 o 
  -5   2   6       84.35       77.17     10.71 o 
  -4   2   6      106.42      104.09      4.64 o 
  -3   2   6      226.80      192.88      6.04 o 
  -2   2   6      687.45      832.69     16.61 o 
  -1   2   6      470.12      567.21     11.97 o 
   0   2   6     2476.49     2873.95     91.69 o 
   1   2   6     2202.47     2581.51     45.79 o 
   2   2   6      172.55      219.63      6.35 o 
   3   2   6     5062.94     5222.45     74.55 o 
   4   2   6      454.29      476.34      9.38 o 
   5   2   6       35.75       28.30      2.71 o 
   6   2   6        1.80        0.61      5.76 o 
   7   2   6      234.10      213.48      9.42 o 
   8   2   6        7.37       21.87      7.23 o 
   9   2   6        4.15        3.00      6.40 o 
  10   2   6        1.71        7.51      7.18 o 
  11   2   6       28.71       26.60      9.01 o 
 -10   3   6       31.12       27.76      8.57 o 
  -9   3   6       29.14       63.09      9.79 o 
  -8   3   6      142.12      136.37     12.13 o 
  -7   3   6       49.00       51.19      8.07 o 
  -6   3   6      140.69      156.73     11.24 o 
  -5   3   6      225.46      239.25     12.41 o 
  -4   3   6      134.95      135.08      4.91 o 
  -3   3   6     2784.11     2610.44     46.61 o 
  -2   3   6     1686.91     1635.77     30.15 o 
  -1   3   6      708.67      617.43     42.73 o 
   0   3   6       14.77        7.64      1.65 o 
   1   3   6      210.81      229.19      9.63 o 
   2   3   6      502.52      618.38     10.84 o 
   3   3   6      897.88     1093.97     21.68 o 
   4   3   6      579.15      650.21     14.56 o 
   5   3   6      102.28       90.86      7.79 o 
   6   3   6      117.34      169.03     10.74 o 
   7   3   6      357.36      388.08     17.69 o 
   8   3   6      182.49      167.30     12.91 o 
   9   3   6      136.34      155.29     13.35 o 
  10   3   6        1.16       -1.72      6.45 o 
  11   3   6        2.16        1.11      7.46 o 
 -10   4   6        3.73       -1.89      6.23 o 
  -9   4   6        0.83       -2.45      5.73 o 
  -8   4   6        1.81        9.68      6.18 o 
  -7   4   6      130.04      149.95     11.96 o 
  -6   4   6      533.18      427.53     18.97 o 
  -5   4   6      192.39      217.72      8.79 o 
  -4   4   6      261.44      181.19      7.41 o 
  -3   4   6     2621.33     2518.49     37.49 o 
  -2   4   6      303.64      316.94      6.67 o 
  -1   4   6     3356.81     3850.65     55.35 o 
   0   4   6      152.67      148.25      5.09 o 
   1   4   6      338.38      258.54      8.37 o 
   2   4   6     1422.66     1638.87     30.68 o 
   3   4   6      247.09      196.85      6.47 o 
   4   4   6      157.77      246.26     11.13 o 
   5   4   6      317.89      365.04     14.91 o 
   6   4   6       69.13       58.31      6.95 o 
   7   4   6       72.16       85.13      8.85 o 
   8   4   6      150.56      130.69     11.85 o 
   9   4   6       41.52       59.92      9.40 o 
  10   4   6       33.91       37.83      9.01 o 
  11   4   6       96.72      107.94     12.96 o 
  -9   5   6        2.89        3.62      6.45 o 
  -8   5   6        0.24       15.41      6.90 o 
  -7   5   6       46.84       50.30      8.40 o 
  -6   5   6      169.07      183.76      9.45 o 
  -5   5   6      479.61      478.29     35.11 o 
  -4   5   6     2168.14     2125.97     41.91 o 
  -3   5   6      861.42      848.97     19.06 o 
  -2   5   6     1905.92     1782.65     27.26 o 
  -1   5   6      743.90      548.55      9.93 o 
   0   5   6      516.55      719.70     15.02 o 
   1   5   6     1383.59     1690.40     31.65 o 
   2   5   6      592.93      728.78     15.57 o 
   3   5   6      413.43      541.42     18.31 o 
   4   5   6      835.92      947.86     28.38 o 
   5   5   6       52.97       48.24      5.62 o 
   6   5   6       42.09       20.25      5.12 o 
   7   5   6        0.46        0.78      4.62 o 
   8   5   6      108.93      127.19     11.85 o 
   9   5   6      113.00      107.66     11.52 o 
  10   5   6       60.01       74.00     11.07 o 
  11   5   6      119.89      126.30     13.52 o 
  -9   6   6      105.45      122.07     12.96 o 
  -8   6   6       12.38       20.81      7.68 o 
  -7   6   6        4.56       14.79      4.91 o 
  -6   6   6      308.59      299.82     11.97 o 
  -5   6   6      187.14      219.09      9.72 o 
  -4   6   6       73.17       93.29      7.12 o 
  -3   6   6      500.59      457.29     12.59 o 
  -2   6   6      384.49      416.05     11.24 o 
  -1   6   6      678.56      770.74     16.84 o 
   0   6   6     4570.93     4736.06     84.43 o 
   1   6   6      308.18      310.19     10.74 o 
   2   6   6      782.24      655.20     21.31 o 
   3   6   6       40.21       72.83      6.45 o 
   4   6   6       10.14        6.18      3.39 o 
   5   6   6        4.27        6.90      3.62 o 
   6   6   6        0.11       -0.33      3.84 o 
   7   6   6       13.89        4.06      5.06 o 
   8   6   6       51.96       49.02      8.40 o 
   9   6   6      155.09      154.23     13.24 o 
  10   6   6       71.80       51.86      9.96 o 
  11   6   6       32.96       30.38      9.51 o 
  -8   7   6       26.76       20.03      5.67 o 
  -7   7   6      200.10      183.76     10.83 o 
  -6   7   6      132.62      151.76      9.05 o 
  -5   7   6      432.05      444.49     14.22 o 
  -4   7   6      196.85      176.63      8.44 o 
  -3   7   6       97.41       86.33      5.65 o 
  -2   7   6      234.10      206.00     13.85 o 
  -1   7   6       81.44       59.24     12.80 o 
   0   7   6      189.87      188.30      6.68 o 
   1   7   6     1434.14     1365.19     27.06 o 
   2   7   6       22.25       25.70      4.90 o 
   3   7   6        0.57       -0.28      2.89 o 
   4   7   6      155.30      192.18     10.35 o 
   5   7   6       49.05       92.08      7.96 o 
   6   7   6      107.36      105.32      9.29 o 
   7   7   6      471.66      419.90     18.31 o 
   8   7   6      128.42      153.34     12.18 o 
   9   7   6      308.45      349.13     18.53 o 
  10   7   6       77.24       68.94     10.57 o 
  11   7   6       31.93       42.01     10.24 o 
  -8   8   6       10.93       11.10      5.62 o 
  -7   8   6       11.66       23.84      5.76 o 
  -6   8   6       98.90       86.04     13.10 o 
  -5   8   6        0.01        0.32      3.53 o 
  -4   8   6       40.07       45.11      5.29 o 
  -3   8   6      315.58      299.84     10.44 o 
  -2   8   6        8.96       11.28      2.99 o 
  -1   8   6      789.80      769.09     17.91 o 
   0   8   6      250.66      283.07     10.01 o 
   1   8   6       98.18       66.19      8.68 o 
   2   8   6       11.32       26.21      4.90 o 
   3   8   6       22.83       43.16      3.89 o 
   4   8   6      189.53      170.31     10.13 o 
   5   8   6       42.18       46.12      6.18 o 
   6   8   6       50.45       59.14      7.51 o 
   7   8   6        0.00       -2.78      5.40 o 
   8   8   6       55.28       71.44      9.18 o 
   9   8   6        9.14       15.58      7.62 o 
  10   8   6       17.54       27.21      9.01 o 
  11   8   6       71.84       73.50     11.85 o 
  -7   9   6      116.55      125.26     10.35 o 
  -6   9   6       69.62       59.87      6.88 o 
  -5   9   6      301.80      308.96     12.45 o 
  -4   9   6       10.75       21.89      4.47 o 
  -3   9   6        1.61        2.62      3.23 o 
  -2   9   6      108.61       97.62      6.17 o 
  -1   9   6      296.11      307.81     10.10 o 
   0   9   6     1073.01     1123.11     24.23 o 
   1   9   6       88.63       89.65      5.42 o 
   2   9   6       19.05       15.36      4.45 o 
   3   9   6        1.74        1.56      3.62 o 
   4   9   6      190.27      167.42     10.63 o 
   5   9   6        0.22        2.17      4.34 o 
   6   9   6      238.48      191.01     12.35 o 
   7   9   6      289.13      350.19     17.47 o 
   8   9   6      301.29      297.89     16.30 o 
   9   9   6       34.82       59.25      9.63 o 
  10   9   6        0.87       -3.84      7.07 o 
  11   9   6        2.51        2.62      8.40 o 
  -7  10   6       13.46       23.75      6.62 o 
  -6  10   6       24.92       50.95      6.67 o 
  -5  10   6        5.56       16.03      5.31 o 
  -4  10   6       55.20       45.27      5.76 o 
  -3  10   6      162.35      153.75      8.14 o 
  -2  10   6       22.68       25.66      4.28 o 
  -1  10   6      614.23      644.12     24.29 o 
   0  10   6      332.87      308.16     12.27 o 
   1  10   6      124.14       82.55      5.56 o 
   2  10   6      248.26      271.57     13.63 o 
   3  10   6      395.09      391.86     16.86 o 
   4  10   6        1.42        6.95      5.01 o 
   5  10   6       37.71       30.38      6.84 o 
   6  10   6        3.64       -2.45      5.06 o 
   7  10   6      126.50      128.30     11.46 o 
   8  10   6       62.37       80.95      9.85 o 
   9  10   6        0.13       -8.68      5.79 o 
  10  10   6       16.08       28.77      9.18 o 
  11  10   6       25.33       41.67     10.96 o 
  -6  11   6       21.25       24.59      5.97 o 
  -5  11   6       29.46       20.80      5.31 o 
  -4  11   6      162.46      156.85      9.19 o 
  -3  11   6       29.91       30.36      5.11 o 
  -2  11   6      190.27      251.80     10.37 o 
  -1  11   6       35.78       38.78      4.80 o 
   0  11   6      210.70      267.53      9.99 o 
   1  11   6        4.50        4.77      3.22 o 
   2  11   6        0.02       -0.89      3.95 o 
   3  11   6      716.50      723.91     25.76 o 
   4  11   6      544.91      519.44     20.92 o 
   5  11   6       86.21       78.56      9.29 o 
   6  11   6      224.92      210.04     13.30 o 
   7  11   6        9.17        9.29      6.18 o 
   8  11   6      275.88      277.69     16.47 o 
   9  11   6        3.43       -1.06      6.29 o 
  10  11   6        5.35       11.18      8.29 o 
  -5  12   6       28.26       37.95      6.14 o 
  -4  12   6      227.10      211.09     10.71 o 
  -3  12   6       67.40       68.47      7.26 o 
  -2  12   6      111.68      102.82      7.49 o 
  -1  12   6       54.20       44.82      5.29 o 
   0  12   6       27.49       25.27      4.54 o 
   1  12   6      175.74      207.81      9.16 o 
   2  12   6      246.59      266.41     10.17 o 
   3  12   6       28.98       36.72      6.90 o 
   4  12   6       14.31       24.76      6.68 o 
   5  12   6      129.96      168.97     12.35 o 
   6  12   6      147.44      131.31     11.52 o 
   7  12   6      368.43      389.08     18.81 o 
   8  12   6       17.33       10.18      7.18 o 
   9  12   6       46.51       31.88      9.07 o 
  10  12   6       46.08       42.17     10.07 o 
  -4  13   6       57.31       33.33      9.51 o 
  -3  13   6       96.87       95.98      7.88 o 
  -2  13   6       35.83       40.96      6.18 o 
  -1  13   6      215.11      217.96     12.63 o 
   0  13   6        0.15        1.54      3.80 o 
   1  13   6        7.09        7.93      3.97 o 
   2  13   6      162.66      160.11      8.60 o 
   3  13   6       29.77       28.29      7.48 o 
   4  13   6        7.14        5.17      5.90 o 
   5  13   6      319.90      304.68     16.47 o 
   6  13   6        0.02       -1.45      5.84 o 
   7  13   6        0.53       -4.51      5.45 o 
   8  13   6        5.65        0.78      6.68 o 
   9  13   6       55.56       34.72      9.24 o 
  -3  14   6       22.96       21.70      8.18 o 
  -2  14   6        0.18       -2.45      6.40 o 
  -1  14   6        6.83        4.84      6.34 o 
   0  14   6       11.99       16.69      6.51 o 
   1  14   6        0.44        3.45      5.45 o 
   2  14   6       67.72       78.17      9.46 o 
   3  14   6       20.92       27.49      7.12 o 
   4  14   6       53.30       61.26      9.01 o 
   5  14   6      136.92      137.76     12.13 o 
   6  14   6       62.22       59.81      9.24 o 
   7  14   6       26.57       31.83      7.85 o 
   8  14   6       25.17       21.20      8.12 o 
   9  14   6       13.93       14.13      8.29 o 
   3  15   6        1.17        4.52      4.02 o 
   4  15   6        0.77       -1.03      3.90 o 
   5  15   6        0.02       -5.95      5.79 o 
   6  15   6       12.26        2.95      6.57 o 
   7  15   6        0.06       -8.85      5.90 o 
   4  16   6      125.74      152.17     13.02 o 
   5  16   6        5.83        5.95      6.40 o 
   6  16   6       25.64       27.49      8.29 o 
  -6 -12   7        3.94       -4.17      7.34 o 
  -5 -12   7       45.47       51.08     10.40 o 
  -4 -12   7        1.19        9.90      7.68 o 
  -3 -12   7       61.75       72.33     10.68 o 
  -2 -12   7       19.45       18.81      8.07 o 
  -1 -12   7       32.29       38.48      6.64 o 
   0 -12   7      152.97      130.69     14.91 o 
   1 -12   7        0.74       -7.07      7.51 o 
  -7 -11   7       18.45       33.72      9.85 o 
  -6 -11   7       43.33       43.79      9.57 o 
  -5 -11   7      125.14      115.51     12.63 o 
  -4 -11   7       20.18       21.98      7.90 o 
  -3 -11   7       56.85       48.85      9.12 o 
  -2 -11   7        8.33       13.80      6.95 o 
  -1 -11   7       25.29       13.52      6.73 o 
   0 -11   7       21.51       27.94     15.75 o 
   1 -11   7       84.80       74.00     11.96 o 
   2 -11   7       38.14       53.97     11.35 o 
  -8 -10   7        1.27       -4.28      6.57 o 
  -7 -10   7       15.52       13.74      8.01 o 
  -6 -10   7      129.13      187.17     15.41 o 
  -5 -10   7       38.09       50.85      9.24 o 
  -4 -10   7       23.68       20.09      7.29 o 
  -3 -10   7       83.83       83.57      9.74 o 
  -2 -10   7        4.55        6.06      6.51 o 
  -1 -10   7      141.15      164.24     12.30 o 
   0 -10   7       49.71       37.39      5.85 o 
   1 -10   7       13.64        5.68      7.46 o 
   2 -10   7       13.46       12.46      8.07 o 
   3 -10   7        0.07       -0.72      7.46 o 
   4 -10   7        0.51        0.22      7.62 o 
  -9  -9   7        5.73       20.20      8.96 o 
  -8  -9   7        7.13       33.38      9.18 o 
  -7  -9   7      209.52      233.40     16.97 o 
  -6  -9   7        0.48       -2.84      5.84 o 
  -5  -9   7      161.51      146.89     13.08 o 
  -4  -9   7        0.48       -1.50      4.90 o 
  -3  -9   7       50.76       38.17      7.79 o 
  -2  -9   7       10.92        8.29      5.90 o 
  -1  -9   7       71.06       58.53      8.12 o 
   0  -9   7        0.79       -1.28      3.92 o 
   1  -9   7      413.49      390.44     13.50 o 
   2  -9   7        7.76       -3.95      5.95 o 
   3  -9   7       56.21       75.78     11.68 o 
   5  -9   7        0.64       10.13      8.79 o 
  -9  -8   7        5.60        5.01      7.34 o 
  -8  -8   7       21.73       32.60      8.85 o 
  -7  -8   7       19.14       23.59      7.62 o 
  -6  -8   7      195.36      232.68     15.58 o 
  -5  -8   7       12.28        8.96      6.12 o 
  -4  -8   7      253.74      241.86     14.86 o 
  -3  -8   7       40.54       34.44      7.07 o 
  -2  -8   7       41.42       32.27      6.79 o 
  -1  -8   7        6.56       12.07      5.17 o 
   0  -8   7      205.23      186.06     12.02 o 
   1  -8   7       21.10       19.83      4.64 o 
   2  -8   7       23.37       29.85      5.08 o 
   3  -8   7      133.29      171.31     15.19 o 
   4  -8   7       20.78       32.38      9.40 o 
   5  -8   7      152.86      177.65     16.30 o 
   6  -8   7       22.44       29.71     10.07 o 
 -10  -7   7        2.28       -5.29      6.90 o 
  -9  -7   7        4.83        1.72      6.90 o 
  -8  -7   7       83.18       92.03     11.07 o 
  -7  -7   7       57.21       94.92     10.79 o 
  -6  -7   7       68.94       94.42     10.24 o 
  -5  -7   7        0.01        4.51      5.01 o 
  -4  -7   7      162.36      170.64     11.63 o 
  -3  -7   7      150.77      142.99     10.74 o 
  -2  -7   7     1836.79     1772.09     50.19 o 
  -1  -7   7      648.13      534.91     20.36 o 
   0  -7   7     1078.93     1103.31     33.66 o 
   1  -7   7       39.39       35.32      4.79 o 
   2  -7   7       36.88       35.36      4.97 o 
   3  -7   7        0.00       -5.06      5.17 o 
   4  -7   7       47.36       42.79      9.24 o 
   5  -7   7       53.04       65.76     10.91 o 
   6  -7   7       65.01       77.78     12.18 o 
   7  -7   7       12.73        9.79      8.90 o 
 -10  -6   7       10.05       10.82      5.21 o 
  -9  -6   7        6.79       10.21      4.90 o 
  -8  -6   7      140.75      189.16      9.78 o 
  -7  -6   7      236.22      238.91     15.36 o 
  -6  -6   7       45.99       64.21      8.79 o 
  -5  -6   7      539.92      566.96     22.20 o 
  -4  -6   7      157.79      123.63      9.90 o 
  -3  -6   7      391.68      383.68     16.25 o 
  -2  -6   7        6.37       12.91      4.51 o 
  -1  -6   7      270.05      247.70     12.41 o 
   0  -6   7       68.91       95.42      8.29 o 
   1  -6   7       21.77       22.47      4.00 o 
   2  -6   7       13.26       26.35      7.82 o 
   3  -6   7      191.45      221.45      9.16 o 
   4  -6   7       54.55       66.93      9.57 o 
   5  -6   7       22.12       25.93      8.23 o 
   6  -6   7       52.60       52.86     10.18 o 
   7  -6   7        0.17       -5.68      7.12 o 
 -10  -5   7       21.93       23.31      8.07 o 
  -9  -5   7        4.84        2.53      4.50 o 
  -8  -5   7      137.99      136.20      8.45 o 
  -7  -5   7       18.37        9.60      4.23 o 
  -6  -5   7       94.91       93.70      6.06 o 
  -5  -5   7        0.86       -2.57      3.09 o 
  -4  -5   7      900.09      972.99     26.57 o 
  -3  -5   7      438.90      467.47     17.97 o 
  -2  -5   7     1238.73     1266.17     36.89 o 
  -1  -5   7        3.75       -0.67      3.51 o 
   0  -5   7        8.80       10.74      4.12 o 
   1  -5   7       99.14       90.21      5.82 o 
   2  -5   7       49.56       37.84      4.25 o 
   3  -5   7        0.13        0.88      3.78 o 
   4  -5   7        0.01        1.78      5.06 o 
   5  -5   7       89.72       88.97     10.63 o 
   6  -5   7      170.15      157.96     13.97 o 
   7  -5   7       38.96       42.17     10.07 o 
   8  -5   7        6.47       -1.22      8.07 o 
 -10  -4   7        0.02       -2.11      6.18 o 
  -9  -4   7      526.51      609.26     17.44 o 
  -8  -4   7        0.08       -4.81      3.66 o 
  -7  -4   7     1099.20     1172.67     25.93 o 
  -6  -4   7        1.16       -2.51      4.81 o 
  -5  -4   7       59.94       51.29      4.55 o 
  -4  -4   7      222.00      205.56      7.33 o 
  -3  -4   7      793.36      850.06     21.89 o 
  -2  -4   7       54.11       74.50      3.48 o 
  -1  -4   7     1814.63     1748.44     47.40 o 
   0  -4   7        2.05        2.11      3.34 o 
   1  -4   7      310.95      284.94      9.20 o 
   2  -4   7      139.32      161.97      9.32 o 
   3  -4   7       79.74       82.94      5.35 o 
   4  -4   7       38.21       40.03      8.87 o 
   5  -4   7      515.50      446.89     20.81 o 
   6  -4   7       49.88       32.99      7.79 o 
   7  -4   7       51.74       65.15     10.46 o 
   8  -4   7       71.09       72.05     11.63 o 
   9  -4   7       22.57       25.76      9.85 o 
 -10  -3   7       97.59      122.07     12.41 o 
  -9  -3   7       40.63       62.59      9.46 o 
  -8  -3   7       34.76       36.68      5.19 o 
  -7  -3   7       10.17        0.23      3.65 o 
  -6  -3   7      128.01      118.05     11.71 o 
  -5  -3   7     1437.82     1375.90     27.69 o 
  -4  -3   7       24.53       22.85      3.07 o 
  -3  -3   7     1704.12     1491.26     28.43 o 
  -2  -3   7      119.13       98.00      5.09 o 
  -1  -3   7        2.24        4.84      3.17 o 
   0  -3   7      133.41      101.04      7.29 o 
   1  -3   7      308.08      370.22     14.13 o 
   2  -3   7        4.33        9.46      1.65 o 
   3  -3   7      277.49      289.85     15.55 o 
   4  -3   7       58.19       55.15      4.49 o 
   5  -3   7        4.24        2.57      3.53 o 
   6  -3   7      103.88       97.98     10.52 o 
   7  -3   7      179.54      189.45     14.52 o 
   8  -3   7       10.18       12.02      7.73 o 
   9  -3   7       77.63       76.95     11.96 o 
 -10  -2   7      107.16      118.12     12.35 o 
  -9  -2   7       43.65       47.46      8.79 o 
  -8  -2   7       38.20       29.49      7.34 o 
  -7  -2   7        9.28        8.77      3.71 o 
  -6  -2   7      427.36      399.89     11.58 o 
  -5  -2   7       37.72       39.80      3.85 o 
  -4  -2   7     1490.99     1380.15     27.04 o 
  -3  -2   7        0.95        3.31      2.03 o 
  -2  -2   7       40.30       29.44      2.54 o 
  -1  -2   7      265.02      273.85      6.80 o 
   0  -2   7      506.12      532.52     17.47 o 
   1  -2   7     1598.81     1592.82     29.07 o 
   2  -2   7      385.01      495.36      9.46 o 
   3  -2   7      430.30      396.29      8.44 o 
   4  -2   7      722.09      655.93     12.57 o 
   5  -2   7        1.68        1.17      2.22 o 
   6  -2   7      204.61      166.07     12.55 o 
   7  -2   7       76.85      106.99     11.35 o 
   8  -2   7        1.96        8.12      7.07 o 
   9  -2   7        8.04       -1.50      6.79 o 
  10  -2   7      105.52      116.84     15.41 o 
 -10  -1   7       33.50       39.61      8.90 o 
  -9  -1   7      134.08      122.02     11.80 o 
  -8  -1   7      116.24      128.02     11.46 o 
  -7  -1   7        5.37       -2.91      2.97 o 
  -6  -1   7      283.21      355.36     15.75 o 
  -5  -1   7      786.02      726.70     21.84 o 
  -4  -1   7      521.56      407.70     10.54 o 
  -3  -1   7     1553.30     1675.27     31.37 o 
  -2  -1   7       27.44       74.72     15.50 o 
  -1  -1   7     1179.63     1064.72     20.39 o 
   0  -1   7       29.31       30.25      3.89 o 
   1  -1   7     1556.65     1491.27     29.82 o 
   2  -1   7     2004.79     2218.96     33.15 o 
   3  -1   7      212.50      162.42      4.95 o 
   4  -1   7       26.33       30.41      2.83 o 
   5  -1   7      294.36      241.52      6.95 o 
   6  -1   7      259.35      297.77     10.00 o 
   7  -1   7        1.08        1.39      3.84 o 
   8  -1   7        2.03       -4.01      3.95 o 
   9  -1   7        0.01        3.60      4.78 o 
  10  -1   7        5.77       11.70      5.87 o 
 -10   0   7      155.78      158.85     14.08 o 
  -9   0   7       30.35       35.89      8.23 o 
  -8   0   7       46.08       40.34      7.79 o 
  -7   0   7       14.45        9.79      5.90 o 
  -6   0   7      104.04      108.52     11.74 o 
  -5   0   7        2.48       13.30      2.75 o 
  -4   0   7        4.08       12.67      2.45 o 
  -3   0   7      579.89      782.08     16.35 o 
  -2   0   7       18.00       33.96      2.67 o 
  -1   0   7       29.79       41.59      4.31 o 
   0   0   7        0.71        3.65      1.86 o 
   1   0   7      880.69      761.52     15.33 o 
   2   0   7      438.78      318.30      6.71 o 
   3   0   7      307.87      183.50     11.60 o 
   4   0   7       52.05       35.38      4.09 o 
   5   0   7      567.69      526.00     13.40 o 
   6   0   7      662.27      673.07     13.63 o 
   7   0   7       52.31       50.11      4.25 o 
   8   0   7        5.78        9.13      4.58 o 
   9   0   7        5.28        2.04      4.62 o 
  10   0   7       51.66       66.05      7.77 o 
 -10   1   7       13.65        8.35      7.01 o 
  -9   1   7      339.43      341.90     18.86 o 
  -8   1   7        3.83        1.89      5.51 o 
  -7   1   7      145.02      158.96     11.74 o 
  -6   1   7      250.11      268.34     13.74 o 
  -5   1   7        7.41        1.94      2.34 o 
  -4   1   7      325.56      286.44      8.30 o 
  -2   1   7     3151.09     3304.08     58.26 o 
  -1   1   7     3145.13     3534.84     72.72 o 
   0   1   7     1048.75      973.85     18.96 o 
   1   1   7        0.11        0.74      1.12 o 
   2   1   7     1209.87     1313.48     20.43 o 
   3   1   7      173.27      153.50      5.60 o 
   4   1   7     1775.87     1715.46     32.52 o 
   5   1   7     2088.77     2223.68     34.46 o 
   6   1   7        1.66       -0.96      2.26 o 
   7   1   7      976.62      957.58     22.87 o 
   8   1   7       30.95       30.14      5.45 o 
   9   1   7       50.25       49.05     15.55 o 
  10   1   7       20.83       29.77      8.57 o 
  11   1   7        1.76       -3.45      7.57 o 
 -10   2   7        8.06        7.73      7.12 o 
  -9   2   7        2.77        2.73      6.29 o 
  -8   2   7       83.21       79.12      9.96 o 
  -7   2   7      131.42      154.23     12.07 o 
  -6   2   7        3.20       -1.17      4.34 o 
  -5   2   7      733.19      722.80     16.10 o 
  -4   2   7      529.36      608.54     14.05 o 
  -3   2   7        7.16        2.26      1.84 o 
  -2   2   7        1.87        8.79      3.12 o 
  -1   2   7      827.07      854.45     19.42 o 
   0   2   7      267.86      336.70      9.01 o 
   1   2   7      485.78      444.52     10.29 o 
   2   2   7     1878.31     2242.41     40.62 o 
   3   2   7      353.18      422.56      8.32 o 
   4   2   7      672.88      705.18     12.78 o 
   5   2   7      342.86      316.72      9.46 o 
   6   2   7      283.66      236.96      8.76 o 
   7   2   7      830.50      876.49     35.94 o 
   8   2   7       21.00        7.12      6.79 o 
   9   2   7      169.83      181.10     13.97 o 
  10   2   7        0.00        0.22      7.12 o 
  11   2   7        4.66       10.40      8.35 o 
 -10   3   7       53.88       47.85      9.57 o 
  -9   3   7       69.64       74.67     10.57 o 
  -8   3   7       16.45       15.13      6.57 o 
  -7   3   7      117.97      116.56     11.13 o 
  -6   3   7      271.05      261.72     14.30 o 
  -5   3   7       51.29       44.12      6.29 o 
  -4   3   7      202.26      243.37      7.20 o 
  -3   3   7      764.06      670.63     14.49 o 
  -2   3   7      114.51      103.84      4.46 o 
  -1   3   7        4.93        2.85      1.51 o 
   0   3   7      192.01      258.99     14.41 o 
   1   3   7      406.55      383.55      9.34 o 
   2   3   7     1416.61     1510.40     30.77 o 
   3   3   7       97.15      122.98      3.93 o 
   4   3   7     3817.06     3811.17     55.69 o 
   5   3   7       34.15       21.07      3.18 o 
   6   3   7       11.99       19.25      5.45 o 
   7   3   7      198.78      199.35     13.19 o 
   8   3   7      379.21      401.77     19.20 o 
   9   3   7      102.33      121.13     11.96 o 
  10   3   7       72.62       62.54     10.35 o 
  11   3   7       11.59       14.47      8.68 o 
  -9   4   7       25.67       31.66      8.29 o 
  -8   4   7       35.06       29.32      7.23 o 
  -7   4   7       99.48      121.63     11.18 o 
  -6   4   7      254.44      248.26     14.41 o 
  -5   4   7      500.38      505.53     20.03 o 
  -4   4   7       40.27       42.29      6.01 o 
  -3   4   7       56.39       68.82      8.10 o 
  -2   4   7      311.38      379.81     12.16 o 
  -1   4   7      370.63      346.25      8.82 o 
   0   4   7        0.36       -2.09      1.39 o 
   1   4   7      239.40      324.86      9.76 o 
   2   4   7      671.70      734.30     15.74 o 
   3   4   7     2227.39     2673.52     48.64 o 
   4   4   7      384.80      424.54     14.88 o 
   5   4   7        6.39       10.91      4.17 o 
   6   4   7      282.42      298.44     14.19 o 
   7   4   7       71.80      114.34     10.35 o 
   8   4   7      358.67      384.24     18.86 o 
   9   4   7      344.57      312.74     17.53 o 
  10   4   7        0.01       -1.17      6.95 o 
  11   4   7        0.58        5.84      7.85 o 
  -9   5   7       33.80       35.61      9.07 o 
  -8   5   7        4.72        1.78      6.40 o 
  -7   5   7        2.26       -1.61      5.23 o 
  -6   5   7      568.10      585.26     23.59 o 
  -5   5   7      233.15      197.50      9.06 o 
  -4   5   7      208.72      208.62      8.54 o 
  -3   5   7       41.46       50.44      3.01 o 
  -2   5   7       14.75       17.83      2.05 o 
  -1   5   7      328.58      351.83      7.28 o 
   0   5   7      645.18      536.92     30.46 o 
   1   5   7       59.85       86.91      4.45 o 
   2   5   7     3924.73     3938.00     69.65 o 
   3   5   7      947.31      839.39     18.04 o 
   4   5   7      178.63      157.07      9.12 o 
   5   5   7      123.50      112.61      8.46 o 
   6   5   7      369.32      403.94     16.86 o 
   7   5   7      228.59      214.76     12.80 o 
   8   5   7       75.85       76.06      9.57 o 
   9   5   7      131.89      131.03     12.52 o 
  10   5   7       99.28       96.64     12.02 o 
  11   5   7       74.71       70.94     11.52 o 
  -9   6   7       15.97       10.46      7.68 o 
  -8   6   7      192.54      193.34     15.08 o 
  -7   6   7      107.02       83.57     10.35 o 
  -6   6   7      178.37      196.45     11.52 o 
  -5   6   7     1480.91     1406.70     30.94 o 
  -4   6   7       19.15       32.83      4.40 o 
  -3   6   7      445.23      350.19     10.74 o 
  -2   6   7     1088.83      998.89     17.56 o 
  -1   6   7      332.42      295.30      6.69 o 
   0   6   7      707.41      870.51     18.08 o 
   1   6   7     3323.91     3397.14     65.01 o 
   2   6   7     1277.41     1390.02     39.39 o 
   3   6   7      753.51      860.39     26.71 o 
   4   6   7       69.00       60.70      6.12 o 
   5   6   7       48.44       56.31      6.29 o 
   6   6   7      545.10      602.95     22.14 o 
   7   6   7      142.78      150.22     11.18 o 
   8   6   7      377.92      354.08     17.75 o 
   9   6   7      136.28      153.78     13.41 o 
  10   6   7       27.00       38.22      9.40 o 
  11   6   7       14.86        3.51      7.79 o 
  -8   7   7        0.55       -0.56      6.29 o 
  -7   7   7      126.03      137.12      9.30 o 
  -6   7   7        8.71       10.83      4.55 o 
  -5   7   7      175.67      179.34      9.24 o 
  -4   7   7     1155.21     1099.08     25.20 o 
  -3   7   7       67.10       58.18      4.87 o 
  -2   7   7        0.19        0.79      2.37 o 
  -1   7   7      182.09      164.45      6.43 o 
   0   7   7        3.44       -1.64      1.72 o 
   1   7   7      832.51      833.45     17.75 o 
   2   7   7     2065.03     2298.93     61.76 o 
   3   7   7       22.91        8.79      4.01 o 
   4   7   7      214.88      254.05     12.30 o 
   5   7   7      354.30      338.45     14.86 o 
   6   7   7        3.33       14.41      5.12 o 
   7   7   7      433.94      411.34     18.31 o 
   8   7   7       30.35       22.81      7.01 o 
   9   7   7      207.12      192.56     14.63 o 
  10   7   7       39.67       29.04      9.07 o 
  11   7   7       34.23       18.31      9.12 o 
  -8   8   7       36.17       42.18      8.96 o 
  -7   8   7       23.51       26.16     11.88 o 
  -6   8   7       24.55       25.94      5.56 o 
  -5   8   7        3.37        1.43      3.76 o 
  -4   8   7       13.77       17.65      4.37 o 
  -3   8   7       74.63      129.22      7.21 o 
  -2   8   7       17.81       27.59      3.58 o 
  -1   8   7      181.87      182.11      7.19 o 
   0   8   7       13.80        0.40      2.04 o 
   1   8   7      119.48      126.55      7.04 o 
   2   8   7      324.18      319.59     14.19 o 
   3   8   7       70.86      104.71      8.35 o 
   4   8   7       37.68       34.61      5.51 o 
   5   8   7      877.29      838.25     27.76 o 
   6   8   7      421.02      419.18     17.92 o 
   7   8   7      110.19      119.23     10.91 o 
   8   8   7        0.06       -7.59      5.06 o 
   9   8   7        0.47        3.78      6.62 o 
  10   8   7       14.47       10.18      8.07 o 
  11   8   7       53.26       45.51     10.40 o 
  -7   9   7        7.27       20.31      7.01 o 
  -6   9   7        0.91        4.58      4.56 o 
  -5   9   7       20.18       15.30      9.12 o 
  -4   9   7       21.43       16.15      4.21 o 
  -3   9   7      237.91      236.94      9.75 o 
  -2   9   7      143.47      112.66      6.50 o 
  -1   9   7       64.61       57.20      4.66 o 
   0   9   7      347.86      337.03     10.21 o 
   1   9   7      199.16      235.34      8.15 o 
   2   9   7        6.21       11.24      4.40 o 
   3   9   7       49.13       54.02      6.62 o 
   4   9   7      887.68      912.36     29.66 o 
   5   9   7      305.76      316.30     15.19 o 
   6   9   7      720.86      710.89     25.65 o 
   7   9   7      177.85      179.32     12.96 o 
   8   9   7       40.42       43.01      8.35 o 
   9   9   7       58.40       42.67      9.07 o 
  10   9   7       64.06       61.93     11.07 o 
  11   9   7        0.70        0.00      8.07 o 
  -6  10   7       19.43       20.27      5.52 o 
  -5  10   7      163.10      178.00     10.07 o 
  -4  10   7       30.03       14.13      4.58 o 
  -3  10   7        3.57        4.41      3.60 o 
  -2  10   7      532.98      528.37     15.01 o 
  -1  10   7       15.51       18.76      3.68 o 
   0  10   7      577.46      570.30     16.16 o 
   1  10   7        0.34        3.25      3.70 o 
   2  10   7      207.78      208.53     12.18 o 
   3  10   7      772.05      738.04     25.87 o 
   4  10   7      131.78      144.49     10.96 o 
   5  10   7     1306.10     1279.80     39.56 o 
   6  10   7       18.76       32.38      7.18 o 
   7  10   7      151.72      138.32     11.46 o 
   8  10   7        0.02        4.12      6.45 o 
   9  10   7      131.09      146.38     13.35 o 
  10  10   7       37.07       28.15      9.18 o 
  11  10   7        2.78       -6.23      8.18 o 
  -6  11   7       28.77       22.39      8.82 o 
  -5  11   7        6.96        7.27      4.80 o 
  -4  11   7        1.87        1.42      3.99 o 
  -3  11   7       84.29       98.36      7.17 o 
  -2  11   7      202.56      192.76      8.98 o 
  -1  11   7       59.09       42.57      5.12 o 
   0  11   7       17.27       34.05      4.44 o 
   1  11   7       55.53       77.56      5.62 o 
   2  11   7      498.93      495.20     13.87 o 
   3  11   7       23.64       14.91      5.90 o 
   4  11   7     2092.76     2104.14     59.48 o 
   5  11   7      287.22      312.30     16.25 o 
   6  11   7        0.69       -3.84      4.95 o 
   7  11   7       13.85       11.91      6.40 o 
   8  11   7      155.30      179.27     13.80 o 
   9  11   7        7.09       -1.67      6.68 o 
  10  11   7       74.82       54.69     10.52 o 
  -5  12   7       28.12       18.55      7.46 o 
  -4  12   7        7.64        6.06      4.51 o 
  -3  12   7      167.22      145.35      9.04 o 
  -2  12   7        2.18        0.16      3.64 o 
  -1  12   7      178.44      198.90      9.24 o 
   0  12   7       12.70        4.48      4.15 o 
   1  12   7        1.45        7.34      5.01 o 
   2  12   7       16.79       14.02      5.56 o 
   3  12   7      152.52      236.35     14.13 o 
   4  12   7      168.29      188.45     12.69 o 
   5  12   7      145.23      150.34     11.80 o 
   6  12   7       15.84       14.47      6.62 o 
   7  12   7       31.94       30.49      7.96 o 
   8  12   7       30.73       30.10      8.35 o 
   9  12   7        0.68        3.67      7.12 o 
  10  12   7       12.80        8.74      8.29 o 
  -4  13   7       11.05        3.61      4.86 o 
  -3  13   7       16.75       17.08      5.19 o 
  -2  13   7       17.77       21.31      7.12 o 
  -1  13   7       43.35       51.47      8.35 o 
   0  13   7       20.33       13.19      6.12 o 
   1  13   7       81.70       80.73      9.35 o 
   2  13   7       77.05       75.84      9.01 o 
   3  13   7      375.00      405.38     19.08 o 
   4  13   7        0.65       -5.79      5.17 o 
   5  13   7      233.78      224.22     14.47 o 
   6  13   7        7.19        7.85      6.51 o 
   7  13   7       42.13       33.10      8.18 o 
   8  13   7        8.03        7.57      7.40 o 
   9  13   7        0.17        3.17      7.34 o 
  -2  14   7       45.36       48.46      8.90 o 
  -1  14   7       34.67       25.09      7.40 o 
   0  14   7        0.17        7.46      5.79 o 
   1  14   7        0.43       -0.11      5.23 o 
   2  14   7       66.05       74.11      9.29 o 
   3  14   7      181.97      147.59      8.67 o 
   4  14   7       11.47        9.01      6.34 o 
   5  14   7        0.46       -5.01      5.45 o 
   6  14   7       19.70       14.97      7.12 o 
   7  14   7       21.31       22.31      7.85 o 
   8  14   7       53.60       31.66      9.01 o 
   9  14   7        0.76       -8.40      6.62 o 
   1  15   7      162.51      189.45     14.30 o 
   2  15   7        5.70        9.12      6.18 o 
   3  15   7      161.28      175.71     13.35 o 
   4  15   7        5.67       -2.84      6.06 o 
   5  15   7        1.67       -6.34      5.73 o 
   6  15   7        0.98       -8.26      5.51 o 
   7  15   7       50.09       39.34      8.85 o 
   4  16   7        0.05        1.39      6.12 o 
   5  16   7        2.50       -0.17      4.32 o 
   6  16   7        0.38        3.45      6.90 o 
  -4 -12   8        2.21       10.29      7.85 o 
  -3 -12   8        6.42        0.50      7.23 o 
  -2 -12   8       11.78       15.52      7.79 o 
  -1 -12   8       27.52       18.67      5.91 o 
  -6 -11   8       60.44       65.71     11.13 o 
  -5 -11   8        0.78        6.84      7.51 o 
  -4 -11   8        4.73       11.41      7.62 o 
  -3 -11   8        0.01        6.23      6.51 o 
  -2 -11   8       24.95       12.69      7.07 o 
  -1 -11   8        3.16       -3.00      6.12 o 
   0 -11   8        5.85        8.17      5.08 o 
   1 -11   8       45.40       51.08     11.18 o 
   2 -11   8        0.01        7.85      7.90 o 
  -7 -10   8        4.98        0.45      7.40 o 
  -6 -10   8        1.84       -3.95      6.90 o 
  -5 -10   8       11.04       15.41      7.51 o 
  -4 -10   8       53.14       60.92      9.29 o 
  -3 -10   8       13.25        5.17      6.40 o 
  -2 -10   8        0.01       -1.11      5.73 o 
  -1 -10   8       69.37       69.72      9.12 o 
   0 -10   8       26.76       25.74      8.60 o 
   1 -10   8        8.65       13.85      7.79 o 
   2 -10   8       31.01       19.47      8.96 o 
   3 -10   8       59.07       93.70     13.85 o 
  -8  -9   8       33.19       53.19     10.63 o 
  -7  -9   8       11.60       13.69      7.85 o 
  -6  -9   8       19.69       22.53      8.01 o 
  -5  -9   8        0.00        4.51      6.34 o 
  -4  -9   8        5.02       -1.50      5.84 o 
  -3  -9   8       32.70       31.21      7.12 o 
  -2  -9   8      133.74      158.07     12.35 o 
  -1  -9   8      142.33      138.65     11.68 o 
   0  -9   8      367.52      335.00     12.67 o 
   1  -9   8        3.30        3.29      4.41 o 
   2  -9   8       19.98       16.36      8.29 o 
   3  -9   8       51.46       40.12      9.96 o 
   4  -9   8       49.49       64.71     12.18 o 
  -9  -8   8       94.67      104.77     12.91 o 
  -8  -8   8        7.95        8.90      7.73 o 
  -7  -8   8       23.96       20.86      8.18 o 
  -6  -8   8        0.99       -0.50      6.18 o 
  -5  -8   8      234.83      223.00     14.63 o 
  -4  -8   8       18.27       12.69      6.45 o 
  -3  -8   8       59.57       56.08      7.79 o 
  -2  -8   8      265.60      261.83     14.63 o 
  -1  -8   8       26.74       29.10      6.18 o 
   0  -8   8      188.04      193.01     12.41 o 
   1  -8   8       32.47       32.26      5.07 o 
   2  -8   8       38.37       37.61      5.43 o 
   3  -8   8        0.38       -1.17      6.68 o 
   4  -8   8        4.28       11.63      7.73 o 
   5  -8   8       78.56       68.16     12.13 o 
  -9  -7   8       12.72       -2.67      6.68 o 
  -8  -7   8       81.01       77.62     10.68 o 
  -7  -7   8        0.34       -2.28      5.73 o 
  -6  -7   8       49.39       45.35      8.35 o 
  -5  -7   8       22.67       17.69      6.57 o 
  -4  -7   8      182.27      176.43     12.63 o 
  -3  -7   8       87.71       90.41      9.01 o 
  -2  -7   8       18.85       14.30      5.79 o 
  -1  -7   8      334.26      297.28     14.47 o 
   0  -7   8       19.09       22.09      5.84 o 
   1  -7   8       14.94        7.41      3.82 o 
   2  -7   8      182.27      194.07      9.29 o 
   3  -7   8        7.18       11.80      6.95 o 
   4  -7   8      251.70      295.22     18.69 o 
   5  -7   8       14.34       25.70      9.07 o 
   6  -7   8      198.34      209.37     17.41 o 
 -10  -6   8       18.51       20.14      8.40 o 
  -9  -6   8       16.31       17.36      7.73 o 
  -8  -6   8      205.23      218.94     15.36 o 
  -7  -6   8      147.74      151.56     12.18 o 
  -6  -6   8      390.17      377.67     18.58 o 
  -5  -6   8      318.63      337.45     16.91 o 
  -4  -6   8      278.12      352.69     16.69 o 
  -3  -6   8       12.45       28.99      5.73 o 
  -2  -6   8      962.75      887.77     29.04 o 
  -1  -6   8      275.99      241.75     12.96 o 
   0  -6   8       72.39       64.26      7.23 o 
   1  -6   8       44.78       52.03     11.80 o 
   2  -6   8       10.04       16.44      4.16 o 
   3  -6   8      191.10      165.47      8.19 o 
   4  -6   8        1.66        5.17      6.40 o 
   5  -6   8      284.74      296.44     18.64 o 
   6  -6   8       92.08       92.97     12.30 o 
   7  -6   8       15.67       16.14      9.18 o 
 -10  -5   8       29.31       37.28      8.74 o 
  -9  -5   8        8.92       13.63      4.80 o 
  -8  -5   8       54.28       61.06      6.25 o 
  -7  -5   8      118.82      164.71     16.80 o 
  -6  -5   8      112.26      147.11     11.85 o 
  -5  -5   8      477.85      512.71     20.70 o 
  -4  -5   8      855.63      837.80     28.21 o 
  -3  -5   8       39.05       37.28      6.23 o 
  -2  -5   8      481.10      551.99     20.25 o 
  -1  -5   8      735.94      703.72     23.76 o 
   0  -5   8       59.05       51.30      6.34 o 
   1  -5   8       10.54        2.98      3.01 o 
   2  -5   8       25.96       29.58      4.28 o 
   3  -5   8      186.85      209.33      8.77 o 
   4  -5   8       28.59       43.90      8.29 o 
   5  -5   8       44.95       47.90      8.85 o 
   6  -5   8        0.06       -0.11      6.34 o 
   7  -5   8       18.05        2.50      7.40 o 
   8  -5   8       51.26       45.85     10.85 o 
 -10  -4   8       14.96        6.34      6.79 o 
  -9  -4   8       17.60       24.02      5.19 o 
  -8  -4   8        0.96       -5.22      3.48 o 
  -7  -4   8       81.04       97.34      6.69 o 
  -6  -4   8        1.58        2.40      3.30 o 
  -5  -4   8      102.14       88.89      5.86 o 
  -4  -4   8      283.39      212.00      7.70 o 
  -3  -4   8     1052.74     1063.42     32.44 o 
  -2  -4   8      746.58      756.07     24.48 o 
  -1  -4   8      670.66      634.06     21.53 o 
   0  -4   8        0.34       -3.12      3.56 o 
   1  -4   8        3.44        6.91      2.91 o 
   2  -4   8      766.69      725.94     17.66 o 
   3  -4   8      160.94      173.89      7.67 o 
   4  -4   8       54.54       46.77      4.89 o 
   5  -4   8      122.93      132.03     11.96 o 
   6  -4   8       21.84       29.71      8.01 o 
   7  -4   8       69.93       85.24     11.46 o 
   8  -4   8      128.91      134.48     14.69 o 
 -10  -3   8        2.47       -2.11      6.12 o 
  -9  -3   8       16.04       20.75      7.51 o 
  -8  -3   8        0.55       -5.19      3.46 o 
  -7  -3   8       16.19        6.79      4.02 o 
  -6  -3   8      109.54       82.85      5.77 o 
  -5  -3   8      442.23      479.65     12.73 o 
  -4  -3   8       99.65       98.97      5.49 o 
  -3  -3   8       10.32        9.00      2.49 o 
  -2  -3   8      448.66      447.16     10.41 o 
  -1  -3   8       39.67       35.61      5.06 o 
   0  -3   8      168.40      157.01      8.85 o 
   1  -3   8       25.84       25.32      4.56 o 
   2  -3   8       63.46       79.75      5.11 o 
   3  -3   8     1035.47     1002.71     22.30 o 
   4  -3   8       76.36       65.15      5.10 o 
   5  -3   8       21.40       22.67      8.18 o 
   6  -3   8       45.26       42.84      7.96 o 
   7  -3   8       48.83       37.44      8.74 o 
   8  -3   8        9.09        5.79      7.46 o 
   9  -3   8       26.54       20.70      9.35 o 
 -10  -2   8        6.96        5.56      7.07 o 
  -9  -2   8        1.21       -8.01      5.34 o 
  -8  -2   8        0.78       -6.93      4.62 o 
  -7  -2   8        4.05        8.74      3.59 o 
  -6  -2   8       36.91       47.62      4.70 o 
  -5  -2   8      956.07      926.87     20.30 o 
  -4  -2   8      656.64      631.55     14.59 o 
  -3  -2   8       43.99       42.72      3.38 o 
  -2  -2   8      718.22      678.22     14.46 o 
  -1  -2   8      369.23      410.43      9.40 o 
   0  -2   8       38.71       45.29      5.01 o 
   1  -2   8      388.44      406.51     16.50 o 
   2  -2   8      197.30      208.51      5.47 o 
   3  -2   8      120.90      132.49      4.83 o 
   4  -2   8        1.87        3.08      2.13 o 
   5  -2   8       12.08       18.11      4.87 o 
   6  -2   8       39.78       27.21      6.90 o 
   7  -2   8       81.26       74.05      9.74 o 
   8  -2   8       44.90       56.19      9.96 o 
   9  -2   8        3.02        0.83      7.01 o 
 -10  -1   8       44.27       49.91      9.57 o 
  -9  -1   8      107.72      115.95     11.52 o 
  -8  -1   8      210.18      216.49     14.13 o 
  -7  -1   8      237.94      218.68      8.89 o 
  -6  -1   8      276.85      233.07      9.82 o 
  -5  -1   8     1224.32     1134.49     23.64 o 
  -4  -1   8        7.69       11.35      2.64 o 
  -3  -1   8      465.30      441.06     15.83 o 
  -2  -1   8       97.39      108.95      4.66 o 
  -1  -1   8      110.36       90.64      4.56 o 
   0  -1   8     1879.57     1848.41     33.74 o 
   1  -1   8     1674.30     1556.91     28.87 o 
   2  -1   8      882.83      737.17     38.63 o 
   3  -1   8      234.03      230.99      6.10 o 
   4  -1   8      884.37      988.31     17.27 o 
   5  -1   8      435.91      415.72     12.67 o 
   6  -1   8      866.55      819.11     15.91 o 
   7  -1   8       94.69       58.57     22.67 o 
   8  -1   8      458.62      426.85     14.58 o 
   9  -1   8       43.79       37.78      9.40 o 
  10  -1   8       25.75       16.30      9.12 o 
 -10   0   8        3.91       11.24      7.34 o 
  -9   0   8        0.09       -6.01      5.45 o 
  -8   0   8       30.46       24.31      7.01 o 
  -7   0   8        6.18        9.24      5.40 o 
  -6   0   8      207.07      219.41      8.15 o 
  -5   0   8       32.77       30.43      5.45 o 
  -4   0   8      420.74      381.12     10.19 o 
  -3   0   8      504.76      453.41     13.19 o 
  -2   0   8      125.45       98.87      4.55 o 
  -1   0   8       37.31       34.57      2.84 o 
   0   0   8     3757.83     3694.85     64.76 o 
   1   0   8     2840.20     2898.51     85.63 o 
   2   0   8     5254.78     5435.93    101.01 o 
   3   0   8      193.73      191.97      6.42 o 
   4   0   8       25.10       42.90      3.03 o 
   5   0   8      120.83      137.89      7.10 o 
   6   0   8      119.74      101.54      9.07 o 
   7   0   8      125.01      120.93      6.07 o 
   8   0   8       12.05       10.42      4.67 o 
   9   0   8       13.71        9.98      9.54 o 
  10   0   8        0.40       -0.89      5.19 o 
 -10   1   8       23.89       25.65      8.12 o 
  -9   1   8       22.15       16.47      7.34 o 
  -8   1   8       13.70       11.74      6.45 o 
  -7   1   8       51.27       63.37      8.29 o 
  -6   1   8       19.72        8.74      4.95 o 
  -5   1   8      237.14      199.13      7.40 o 
  -4   1   8      597.35      576.45     13.55 o 
  -3   1   8       20.74       26.70      2.83 o 
  -2   1   8     1064.48     1013.53     20.30 o 
  -1   1   8       81.95      120.02      4.68 o 
   0   1   8      134.27      168.82      5.49 o 
   1   1   8     1656.78     1575.84     54.11 o 
   2   1   8        2.81        7.33      1.98 o 
   3   1   8        1.12        0.59      1.92 o 
   4   1   8      193.76      181.10      6.75 o 
   5   1   8       53.73       66.78      3.89 o 
   6   1   8        9.86       11.20      3.01 o 
   7   1   8        9.93        8.22      3.20 o 
   8   1   8       12.35        3.03      6.15 o 
   9   1   8       59.75       82.29      7.56 o 
  10   1   8       35.44       19.53      8.35 o 
 -10   2   8       18.75        9.51      7.51 o 
  -9   2   8        1.56        3.56      6.62 o 
  -8   2   8      122.04      142.49     12.46 o 
  -7   2   8       54.63       53.75      8.01 o 
  -6   2   8       83.45       70.72      8.07 o 
  -5   2   8      564.51      617.81     14.58 o 
  -4   2   8       69.18       63.40      4.19 o 
  -3   2   8       55.96       76.18      4.30 o 
  -2   2   8       89.18       97.44      4.63 o 
  -1   2   8      912.25      755.52     15.82 o 
   0   2   8      125.74      176.07      7.40 o 
   1   2   8     2404.60     2456.81     44.40 o 
   2   2   8      410.83      351.98      8.61 o 
   3   2   8      313.70      361.52      7.58 o 
   4   2   8      712.77      777.85     13.97 o 
   5   2   8      860.56      861.45     15.65 o 
   6   2   8       48.00       39.51      3.61 o 
   7   2   8       21.95       33.67      5.10 o 
   8   2   8       89.50       95.05      7.38 o 
   9   2   8       16.01       13.35      7.73 o 
  10   2   8        0.40        0.33      7.07 o 
  11   2   8        9.17       -1.50      7.68 o 
 -10   3   8        9.11       15.30      7.68 o 
  -9   3   8       16.12       16.14      7.34 o 
  -8   3   8       34.99       41.12      7.96 o 
  -7   3   8      245.16      245.09     14.80 o 
  -6   3   8      542.78      584.93     22.92 o 
  -5   3   8       42.04       62.65      7.40 o 
  -4   3   8      645.47      642.03     14.50 o 
  -3   3   8      595.41      658.99     14.61 o 
  -2   3   8      904.85     1011.34     29.91 o 
  -1   3   8        0.00       -0.79      1.59 o 
   0   3   8        8.00        8.44      2.02 o 
   1   3   8      747.35     1057.25     21.13 o 
   2   3   8      165.85      208.50      7.54 o 
   3   3   8      465.21      438.23     13.04 o 
   4   3   8       10.01       13.19      2.16 o 
   5   3   8      681.70      772.67     14.30 o 
   6   3   8      153.64      146.74      7.01 o 
   7   3   8      194.27      211.48     13.41 o 
   8   3   8      105.81      124.69     11.41 o 
   9   3   8        0.20        6.06      6.95 o 
  10   3   8        0.10       -5.51      6.95 o 
  11   3   8        0.09       -0.89      7.96 o 
  -9   4   8       32.84       43.34      9.24 o 
  -8   4   8       14.71       22.53      7.29 o 
  -7   4   8       32.45       26.60      7.07 o 
  -6   4   8       21.21       16.80      5.95 o 
  -5   4   8       79.50       95.70      8.96 o 
  -4   4   8      692.55      616.98     22.26 o 
  -3   4   8      554.66      608.13     13.82 o 
  -2   4   8     4794.19     5009.76     87.37 o 
   0   4   8     2591.61     2792.67     50.24 o 
   1   4   8     2327.73     2693.43     48.78 o 
   2   4   8      642.60      616.54     14.05 o 
   3   4   8       19.93       16.22      2.71 o 
   4   4   8     1840.83     1777.80     34.23 o 
   5   4   8     1322.37     1397.03     28.31 o 
   6   4   8        2.03        3.51      4.56 o 
   7   4   8       64.01       68.49      8.40 o 
   8   4   8        2.03        3.51      6.34 o 
   9   4   8       99.43      112.50     11.74 o 
  10   4   8        1.63       -6.18      6.68 o 
  11   4   8       14.94       10.13      8.46 o 
  -9   5   8        4.26       16.52      7.29 o 
  -8   5   8      134.29      133.48     12.80 o 
  -7   5   8        8.94       15.24      6.40 o 
  -6   5   8      118.43      140.65     11.68 o 
  -5   5   8       23.06       26.87      6.51 o 
  -4   5   8      395.54      311.58     15.24 o 
  -3   5   8     1790.53     1993.48     37.23 o 
  -2   5   8       90.98       81.82      6.46 o 
  -1   5   8      395.21      401.24      8.11 o 
   0   5   8      808.98      716.88     15.76 o 
   1   5   8     3039.59     3485.24     62.22 o 
   2   5   8       11.06        8.39      4.70 o 
   3   5   8       88.48       69.87      4.43 o 
   4   5   8       94.66      105.91      5.54 o 
   5   5   8        0.79        1.84      3.56 o 
   6   5   8      211.36      266.68     13.97 o 
   7   5   8        1.40        2.62      5.17 o 
   8   5   8       55.92       80.56      9.85 o 
   9   5   8        7.44        9.29      7.18 o 
  10   5   8        0.08       -0.45      7.40 o 
  11   5   8        7.90       10.74      8.46 o 
  -9   6   8        3.74        0.50      6.57 o 
  -8   6   8        5.61       11.24      6.95 o 
  -7   6   8       15.95       24.70      7.40 o 
  -6   6   8      156.70      164.97     12.74 o 
  -5   6   8      135.63      138.68      8.30 o 
  -4   6   8     1178.37     1113.18     25.04 o 
  -3   6   8     1031.86      942.80     21.31 o 
  -2   6   8      186.47      216.00      5.86 o 
  -1   6   8      647.26      665.71     12.06 o 
   0   6   8       42.37       38.93      5.04 o 
   1   6   8       84.37      148.95      6.04 o 
   2   6   8      437.23      384.69     10.51 o 
   3   6   8      387.76      366.48      8.44 o 
   4   6   8      229.33      203.97     10.79 o 
   5   6   8      274.31      280.42     13.35 o 
   6   6   8       76.67       85.91      8.40 o 
   7   6   8      121.71      105.49      9.68 o 
   8   6   8        1.71        2.84      5.79 o 
   9   6   8       38.00       41.51      8.79 o 
  10   6   8      114.61      112.39     12.57 o 
  11   6   8       30.63       33.49      9.96 o 
  -8   7   8       27.95       37.28      8.96 o 
  -7   7   8      138.11      121.18     12.24 o 
  -6   7   8        2.74        1.93      4.09 o 
  -5   7   8        0.04       -1.58      3.51 o 
  -4   7   8       47.74       34.79      7.87 o 
  -3   7   8     1378.16     1427.13     30.13 o 
  -2   7   8        3.09        1.57      2.47 o 
  -1   7   8      994.61      877.86     19.24 o 
   0   7   8       93.01       65.43      3.91 o 
   1   7   8      109.23      141.34      5.13 o 
   2   7   8      190.23      237.47     11.85 o 
   3   7   8     1051.88     1065.09     32.44 o 
   4   7   8      260.53      242.58     12.24 o 
   5   7   8      341.95      347.85     15.19 o 
   6   7   8        3.73        6.51      4.73 o 
   7   7   8      253.57      302.23     15.63 o 
   8   7   8       33.86       16.52      6.84 o 
   9   7   8        0.15        9.35      6.90 o 
  10   7   8       13.81        8.85      7.90 o 
  11   7   8       27.21       27.60      9.57 o 
  -8   8   8       80.77       97.65     12.41 o 
  -7   8   8       82.66       83.42      7.81 o 
  -6   8   8       80.15       88.54      7.67 o 
  -5   8   8       19.09       16.95      4.60 o 
  -4   8   8      123.17      110.17      7.38 o 
  -3   8   8     1109.68     1132.90     25.55 o 
  -2   8   8      148.13      143.02      7.09 o 
  -1   8   8       13.37       17.27      2.91 o 
   0   8   8      208.47      214.21     10.15 o 
   1   8   8      107.21       96.30      4.87 o 
   2   8   8      698.35      639.41     14.62 o 
   3   8   8      625.93      630.50     22.48 o 
   4   8   8      119.26      141.38      9.85 o 
   5   8   8       93.40       84.24      8.23 o 
   6   8   8      159.42      154.73     11.13 o 
   7   8   8       45.17       45.90      7.79 o 
   8   8   8        0.71        2.23      5.68 o 
   9   8   8       32.16       34.72      8.68 o 
  10   8   8       28.48       22.70      8.90 o 
  11   8   8       64.42       76.45     12.02 o 
  -7   9   8        8.11       13.47      5.48 o 
  -6   9   8       64.09       69.12      7.36 o 
  -5   9   8      262.65      234.46     23.26 o 
  -4   9   8      146.75      142.91      8.36 o 
  -3   9   8      143.24      125.24      7.46 o 
  -2   9   8      312.01      352.14     11.30 o 
  -1   9   8      238.57      247.74      8.79 o 
   0   9   8        0.07       -2.07      2.98 o 
   1   9   8      118.36      117.86      5.69 o 
   2   9   8      478.50      531.29     20.47 o 
   3   9   8        5.14        3.56      4.23 o 
   4   9   8       69.17       62.04      7.29 o 
   5   9   8       89.62       81.07      8.57 o 
   6   9   8      103.65      124.30     10.74 o 
   7   9   8       15.49       18.75      6.45 o 
   8   9   8        2.85       -1.95      5.84 o 
   9   9   8       74.37       83.62     10.85 o 
  10   9   8      164.71      184.78     15.63 o 
  11   9   8       22.67       17.25      9.29 o 
  -6  10   8        6.10       11.19      5.17 o 
  -5  10   8      149.23      157.23     11.68 o 
  -4  10   8       14.33       21.28      4.86 o 
  -3  10   8      255.30      242.96     16.69 o 
  -2  10   8      213.17      189.21      8.50 o 
  -1  10   8       45.13       53.70      4.90 o 
   0  10   8       53.87       43.84      6.79 o 
   1  10   8      295.85      344.90     16.41 o 
   2  10   8        0.32       -1.34      4.01 o 
   3  10   8        5.14       10.35      4.90 o 
   4  10   8       95.76      116.45     10.13 o 
   5  10   8      128.51      138.54     11.41 o 
   6  10   8      117.83      149.78     11.74 o 
   7  10   8       10.30        7.12      5.90 o 
   8  10   8        1.84       -1.84      5.79 o 
   9  10   8       53.46       70.44     10.46 o 
  10  10   8        2.06       -3.00      7.34 o 
  11  10   8       54.56       43.79     10.85 o 
  -6  11   8       79.43       98.50      8.69 o 
  -5  11   8        0.18       -6.15      4.10 o 
  -4  11   8      111.07      106.78     10.40 o 
  -3  11   8        3.09        2.16      3.66 o 
  -2  11   8       39.91       38.42      4.84 o 
  -1  11   8        8.59       13.52      5.95 o 
   0  11   8       16.53       24.81      6.40 o 
   1  11   8        0.00       -4.78      4.23 o 
   2  11   8        0.01        0.72      4.51 o 
   3  11   8       60.80       78.12      8.79 o 
   4  11   8      478.28      510.43     21.14 o 
   5  11   8        1.44        1.61      5.45 o 
   6  11   8       41.73       51.69      8.12 o 
   7  11   8        0.27       -0.22      5.68 o 
   8  11   8      196.66      194.01     14.69 o 
   9  11   8       13.33        9.90      7.23 o 
  10  11   8      210.08      212.04     16.30 o 
  -5  12   8      114.96      117.95     12.41 o 
  -4  12   8        0.02       -6.62      5.12 o 
  -3  12   8       56.48       73.72     10.01 o 
  -2  12   8       10.94        6.29      5.73 o 
  -1  12   8       17.15       29.54      6.73 o 
   0  12   8      129.67      133.64     11.35 o 
   1  12   8        1.31        7.57      5.29 o 
   2  12   8      663.06      682.63     26.04 o 
   3  12   8      449.52      424.74     19.64 o 
   4  12   8        0.39        3.39      5.73 o 
   5  12   8      270.25      268.90     15.30 o 
   6  12   8       51.38       39.95      7.96 o 
   7  12   8        6.70        7.68      6.62 o 
   8  12   8        2.66       -0.45      6.57 o 
   9  12   8       24.21       19.14      8.40 o 
  10  12   8       40.10       40.06      9.90 o 
  -4  13   8       23.26       27.54      8.40 o 
  -3  13   8        9.90        5.62      6.45 o 
  -2  13   8       28.42       34.22      7.96 o 
  -1  13   8        2.91        7.46      5.56 o 
   0  13   8       44.77       43.73      8.12 o 
   1  13   8       35.31       41.17      7.79 o 
   2  13   8        1.92       -6.51      4.34 o 
   3  13   8       44.15       49.02      8.07 o 
   4  13   8        3.65       12.52      6.51 o 
   5  13   8       16.24        5.40      6.18 o 
   6  13   8       41.70       67.93      9.29 o 
   7  13   8      110.78      118.90     11.74 o 
   8  13   8        2.01        4.12      6.73 o 
   9  13   8      156.78      190.51     15.36 o 
  -3  14   8        0.88       -4.23      5.73 o 
  -2  14   8        8.94        8.74      6.23 o 
  -1  14   8        0.76        0.61      5.29 o 
   0  14   8        7.09        6.90      6.01 o 
   1  14   8       59.58       70.33      9.51 o 
   2  14   8      141.20      162.02     12.91 o 
   3  14   8        0.57       -4.34      5.23 o 
   4  14   8      235.45      277.19     16.08 o 
   5  14   8       30.63       19.86      7.23 o 
   6  14   8       34.66       27.54      7.79 o 
   7  14   8        1.79       -1.78      6.45 o 
   8  14   8      102.84       93.14     11.46 o 
  -1  15   8       26.89       23.87      7.85 o 
   0  15   8        0.22       -3.34      5.79 o 
   1  15   8        0.13        6.23      6.18 o 
   2  15   8        0.75       -0.89      5.51 o 
   3  15   8       71.53       81.49      7.16 o 
   4  15   8        8.61        0.67      5.90 o 
   5  15   8       17.02       12.74      7.07 o 
   6  15   8       37.15       45.40      9.07 o 
   7  15   8       52.83       63.76     10.13 o 
   2  16   8       85.18       87.19     11.18 o 
   3  16   8       39.60       31.94      8.01 o 
   4  16   8        1.25        1.28      6.62 o 
   5  16   8        5.15       -0.17      6.18 o 
   6  16   8       47.18       57.81      9.90 o 
  -5 -11   9       19.95       26.87      9.35 o 
  -4 -11   9        0.23       14.02      7.79 o 
  -3 -11   9       96.93      106.38     11.63 o 
  -2 -11   9        2.64        2.62      6.73 o 
  -1 -11   9      350.13      343.62     18.58 o 
   0 -11   9       88.83       81.59      8.15 o 
  -7 -10   9       16.08       11.46      8.29 o 
  -6 -10   9       23.28       28.26      9.24 o 
  -5 -10   9       24.30       24.09      7.79 o 
  -4 -10   9       21.95       12.63      6.84 o 
  -3 -10   9        4.46        1.78      6.29 o 
  -2 -10   9        6.53        8.01      6.73 o 
  -1 -10   9        1.30        1.72      6.06 o 
   0 -10   9        0.22        6.05      4.79 o 
   1 -10   9      122.54      144.94     15.02 o 
   2 -10   9       25.34       32.44      9.96 o 
  -8  -9   9        6.33        6.57      8.12 o 
  -7  -9   9        1.77       -8.85      5.90 o 
  -6  -9   9       15.62       30.60      8.57 o 
  -5  -9   9       87.71       75.28     10.24 o 
  -4  -9   9       16.02       21.64      7.18 o 
  -3  -9   9      218.10      177.82     13.30 o 
  -2  -9   9      156.75      149.39     12.41 o 
  -1  -9   9      252.82      254.77     15.19 o 
   0  -9   9       97.26       91.91     15.44 o 
   1  -9   9        5.82        6.56      4.74 o 
   2  -9   9       20.31       14.24      8.07 o 
   3  -9   9        3.02        8.23      8.01 o 
   4  -9   9       13.68        8.68      8.40 o 
  -8  -8   9      102.85      114.06     12.63 o 
  -7  -8   9        8.89       12.74      7.34 o 
  -6  -8   9       36.10       35.00      7.73 o 
  -5  -8   9       35.83       34.83      7.57 o 
  -4  -8   9       24.96       28.65      7.51 o 
  -3  -8   9       58.58       57.36      8.62 o 
  -2  -8   9       42.20       43.56      7.34 o 
  -1  -8   9       24.12       16.86      6.51 o 
   0  -8   9       84.85      107.83     10.13 o 
   1  -8   9      409.63      414.88     14.39 o 
   2  -8   9       15.18       14.57      5.15 o 
   3  -8   9       34.04       35.50      9.40 o 
   4  -8   9       17.64       26.48      9.46 o 
   5  -8   9        0.02       -5.29      7.18 o 
  -9  -7   9       10.43        8.57      7.29 o 
  -8  -7   9       14.03        0.83      6.79 o 
  -7  -7   9       19.39       19.14      7.40 o 
  -6  -7   9      135.34      129.30     11.57 o 
  -5  -7   9       12.88        9.96      5.68 o 
  -4  -7   9      541.92      560.67     22.76 o 
  -3  -7   9       75.75       73.28      8.74 o 
  -2  -7   9        3.25        5.95      4.84 o 
  -1  -7   9        0.69       -1.28      4.40 o 
   0  -7   9      342.16      357.76     16.86 o 
   1  -7   9        3.26        9.73      4.16 o 
   2  -7   9      183.64      219.04     14.33 o 
   3  -7   9        4.40        3.95      6.40 o 
   4  -7   9      124.53      102.54     12.46 o 
   5  -7   9        3.14        2.39      7.57 o 
   6  -7   9        5.07        7.90      8.62 o 
  -9  -6   9       93.03       95.53     11.29 o 
  -8  -6   9       42.62       27.04      8.12 o 
  -7  -6   9        1.63       -1.67      6.12 o 
  -6  -6   9        2.60       -1.61      5.51 o 
  -5  -6   9      114.27      131.47     11.63 o 
  -4  -6   9      124.99      120.40     10.85 o 
  -3  -6   9      339.48      403.38     17.80 o 
  -2  -6   9      946.12      874.92     29.43 o 
  -1  -6   9       10.92       16.30      5.40 o 
   0  -6   9      812.32      784.61     26.82 o 
   1  -6   9       11.23        2.44      3.51 o 
   2  -6   9      112.88      135.19      7.74 o 
   3  -6   9       12.72       13.54      4.17 o 
   4  -6   9       26.18       17.53      7.51 o 
   5  -6   9       31.54       35.50      9.35 o 
   6  -6   9        4.89        0.67      7.07 o 
   7  -6   9       17.96       11.57      8.79 o 
  -9  -5   9       28.23       37.44      8.74 o 
  -8  -5   9       12.65        8.90      6.57 o 
  -7  -5   9      201.65      209.87     14.08 o 
  -6  -5   9      460.30      435.43     19.75 o 
  -5  -5   9      166.60      164.19     12.24 o 
  -4  -5   9      807.49      786.01     27.43 o 
  -3  -5   9      235.25      189.95     11.96 o 
  -2  -5   9       53.53       60.76      7.40 o 
  -1  -5   9      320.10      299.84     14.24 o 
   0  -5   9      102.38      112.72      9.35 o 
   1  -5   9       83.53       85.08      6.06 o 
   2  -5   9        0.97        1.03      5.15 o 
   3  -5   9       34.02       40.41      4.90 o 
   4  -5   9       16.63       14.69      4.34 o 
   5  -5   9        9.15        4.62      6.18 o 
   6  -5   9       28.94       17.97      8.01 o 
   7  -5   9       15.07       32.44      9.85 o 
 -10  -4   9        0.16       -7.85      5.23 o 
  -9  -4   9        6.72        3.93      4.81 o 
  -8  -4   9       22.38       14.92      4.52 o 
  -7  -4   9        3.51        0.82      3.63 o 
  -6  -4   9        2.13       -2.08      3.35 o 
  -5  -4   9      298.70      311.69     15.52 o 
  -4  -4   9      101.16       96.14      8.85 o 
  -3  -4   9      512.54      491.73     19.03 o 
  -2  -4   9        9.50       11.18      4.62 o 
  -1  -4   9       60.65       38.78      6.01 o 
   0  -4   9        5.14       11.63      4.56 o 
   1  -4   9      271.63      253.41     15.86 o 
   2  -4   9       19.44       34.94      4.25 o 
   3  -4   9       63.45       66.31      5.39 o 
   4  -4   9       72.79       89.35      6.24 o 
   5  -4   9       58.20       65.49      9.51 o 
   6  -4   9       14.94       23.20      7.51 o 
   7  -4   9        1.16       -2.56      6.73 o 
   8  -4   9       31.91       35.05     10.46 o 
 -10  -3   9       98.63      106.60     11.96 o 
  -9  -3   9       33.38       38.78      8.35 o 
  -8  -3   9       35.55       38.20      5.43 o 
  -7  -3   9       17.71       18.34      5.12 o 
  -6  -3   9      107.37      109.60      9.96 o 
  -5  -3   9      377.59      376.26     11.14 o 
  -4  -3   9        0.36       -3.27      2.18 o 
  -3  -3   9      597.16      566.65     22.42 o 
  -2  -3   9      182.87      177.32     10.07 o 
  -1  -3   9     1155.82     1081.56     32.33 o 
   0  -3   9      139.82      119.23      8.51 o 
   1  -3   9       66.90       69.77      6.62 o 
   2  -3   9      326.73      396.96     11.79 o 
   3  -3   9       71.84       72.55      5.33 o 
   4  -3   9       95.74       98.24      6.28 o 
   5  -3   9        1.62       -0.84      3.29 o 
   6  -3   9       13.60       14.74      6.45 o 
   7  -3   9        7.80       13.24      7.40 o 
   8  -3   9        7.95       -2.00      7.34 o 
 -10  -2   9        2.17       11.41      6.79 o 
  -9  -2   9        0.30        3.28      5.79 o 
  -8  -2   9      106.52      119.85     10.96 o 
  -7  -2   9        5.92        5.64      3.63 o 
  -6  -2   9      804.47      797.43     22.51 o 
  -5  -2   9       94.34      108.56      6.23 o 
  -4  -2   9      264.68      280.60      8.81 o 
  -3  -2   9      367.09      327.79      9.15 o 
  -2  -2   9        0.03        0.73      1.74 o 
  -1  -2   9       12.49       10.27      1.85 o 
   0  -2   9      220.72      261.72     12.18 o 
   1  -2   9       33.39       36.11      5.12 o 
   2  -2   9      577.32      719.90     17.05 o 
   3  -2   9      249.41      291.90      9.73 o 
   4  -2   9      134.96      133.45      6.76 o 
   5  -2   9       64.08       84.01      5.76 o 
   6  -2   9       63.48       42.06      7.79 o 
   7  -2   9       37.63       36.11      8.29 o 
   8  -2   9      124.92      147.55     14.13 o 
   9  -2   9       31.28       23.87      8.90 o 
 -10  -1   9      133.71      153.95     13.91 o 
  -9  -1   9        4.81        3.28      6.06 o 
  -8  -1   9        0.11       -2.67      5.17 o 
  -7  -1   9      116.35      112.22     10.35 o 
  -6  -1   9       36.34       30.90      4.26 o 
  -5  -1   9       57.41       41.79      4.23 o 
  -4  -1   9       90.92       97.05      7.43 o 
  -3  -1   9      311.60      263.15      8.03 o 
  -2  -1   9      287.26      223.18      7.00 o 
  -1  -1   9      630.10      557.79     13.52 o 
   0  -1   9      833.83     1030.33     20.75 o 
   1  -1   9        0.06       -1.31      3.14 o 
   2  -1   9        2.84        2.65      1.40 o 
   3  -1   9      704.27      736.87     13.49 o 
   4  -1   9       74.74       81.74      4.37 o 
   5  -1   9        0.10       -0.99      2.99 o 
   6  -1   9       86.40       94.59      6.44 o 
   7  -1   9       33.72       27.43      7.57 o 
   8  -1   9       42.40       39.95      8.79 o 
   9  -1   9       64.80       75.50     11.18 o 
 -10   0   9        1.15        1.95      6.95 o 
  -9   0   9       58.69       68.55     10.24 o 
  -8   0   9      232.26      221.83     14.47 o 
  -7   0   9      436.90      430.09     19.08 o 
  -6   0   9      221.54      184.61      8.85 o 
  -5   0   9       29.42       26.17      3.62 o 
  -4   0   9      205.67      207.84      7.37 o 
  -3   0   9       61.02       38.99      8.04 o 
  -2   0   9       40.97       47.25      6.68 o 
  -1   0   9       59.20       58.19      3.56 o 
   0   0   9      306.90      410.32      9.94 o 
   1   0   9        9.58        2.11      1.95 o 
   2   0   9        1.04       -1.24      1.91 o 
   3   0   9      630.31      599.57     11.41 o 
   4   0   9        2.33        3.62      1.72 o 
   5   0   9      377.68      415.30      9.74 o 
   6   0   9      391.81      377.86     15.52 o 
   7   0   9      339.12      336.56      9.56 o 
   8   0   9       55.74       61.75      6.66 o 
   9   0   9        5.37       -2.42      4.68 o 
  10   0   9       13.00       26.26      9.35 o 
 -10   1   9       12.77       10.85      7.51 o 
  -9   1   9       66.31       67.82     10.18 o 
  -8   1   9       50.77       37.39      7.90 o 
  -7   1   9       49.78       42.23      7.62 o 
  -6   1   9      138.55       97.98      9.24 o 
  -5   1   9       12.52        7.39      2.97 o 
  -4   1   9       81.85       45.76     16.66 o 
  -3   1   9      455.31      466.88     11.61 o 
  -2   1   9     1534.28     1580.18     30.14 o 
  -1   1   9       45.60       19.08      3.64 o 
   0   1   9     1056.89     1080.26     21.41 o 
   1   1   9     3549.72     3350.46     59.44 o 
   2   1   9     1157.75     1426.31     22.51 o 
   3   1   9        6.78       14.27      2.58 o 
   4   1   9        8.79       10.71      2.21 o 
   5   1   9       18.49        4.73      5.28 o 
   6   1   9     1104.46     1083.70     19.68 o 
   7   1   9       16.91       24.00      3.69 o 
   8   1   9        1.35       -4.61      3.95 o 
   9   1   9        4.64        1.19      4.66 o 
  10   1   9       37.99       46.57      9.74 o 
 -10   2   9       23.74       23.31      8.40 o 
  -9   2   9      288.87      299.06     18.14 o 
  -8   2   9        1.06        1.06      5.62 o 
  -7   2   9      176.35      137.20     11.46 o 
  -6   2   9       56.34       69.88      8.23 o 
  -5   2   9       58.27       74.52      5.04 o 
  -4   2   9       97.84      112.20      5.58 o 
  -3   2   9        3.01        0.21      1.18 o 
  -2   2   9        0.00       -1.36      1.73 o 
  -1   2   9      296.57      269.92      7.81 o 
   0   2   9      240.51      200.77      6.79 o 
   1   2   9      177.43      174.20      4.60 o 
   2   2   9      543.46      680.03     14.67 o 
   3   2   9      408.12      368.80     14.99 o 
   4   2   9      585.58      614.60     11.83 o 
   5   2   9     2392.88     2579.52     62.86 o 
   6   2   9     1295.54     1338.30     28.11 o 
   7   2   9      617.44      645.76     14.03 o 
   8   2   9      101.37      104.92      7.61 o 
   9   2   9        2.82       -6.57      5.84 o 
  10   2   9        0.06       -9.43      6.29 o 
  -9   3   9        6.29        6.18      6.62 o 
  -8   3   9      107.18      113.34     11.68 o 
  -7   3   9       24.93       27.82      6.95 o 
  -6   3   9      217.95      186.50     12.57 o 
  -5   3   9      634.92      640.51     23.54 o 
  -4   3   9      356.83      384.11     10.46 o 
  -3   3   9       54.69       61.99      4.18 o 
  -2   3   9        7.11        2.45      4.31 o 
  -1   3   9      761.82      737.62     15.99 o 
   0   3   9      772.04      671.61     14.87 o 
   1   3   9      424.33      502.17     12.08 o 
   2   3   9      752.93      658.44     14.77 o 
   3   3   9      516.20      592.79     10.96 o 
   4   3   9       29.34       24.78      2.53 o 
   5   3   9      998.04      949.33     17.00 o 
   6   3   9     1472.95     1469.08     24.80 o 
   7   3   9        1.13        1.10      3.42 o 
   8   3   9      139.20      139.43     12.46 o 
   9   3   9      209.98      193.84     15.02 o 
  10   3   9        3.47      -10.10      6.73 o 
  11   3   9       33.09       41.06     10.18 o 
  -9   4   9      143.70      139.82     13.58 o 
  -8   4   9       34.51       43.62      8.57 o 
  -7   4   9       31.23       38.00      7.79 o 
  -6   4   9      154.78      145.49     11.57 o 
  -5   4   9        9.55       21.53      5.90 o 
  -4   4   9      509.70      578.42     21.64 o 
  -3   4   9      145.73      129.82      9.57 o 
  -2   4   9      361.36      355.10      9.69 o 
  -1   4   9       56.89       78.11      4.41 o 
   0   4   9      407.95      467.08     13.97 o 
   1   4   9       39.03       34.63      4.98 o 
   2   4   9      547.00      633.63     14.58 o 
   3   4   9     1247.26     1199.53     24.47 o 
   4   4   9     1166.98     1214.82     25.06 o 
   5   4   9     1007.22     1141.89     24.23 o 
   6   4   9      347.41      409.98     12.20 o 
   7   4   9        0.35        1.67      5.40 o 
   8   4   9      133.83      113.11     11.35 o 
   9   4   9        2.39        1.61      6.84 o 
  10   4   9      298.57      305.46     19.08 o 
  11   4   9       18.67       10.13      8.79 o 
  -9   5   9       30.45       25.76      8.51 o 
  -8   5   9      143.37      191.06     14.86 o 
  -7   5   9       33.68       29.49      7.73 o 
  -6   5   9        9.20        7.23      5.95 o 
  -5   5   9      686.56      741.77     27.32 o 
  -4   5   9      116.47      129.86     10.68 o 
  -3   5   9       56.98       52.02      3.93 o 
  -2   5   9      733.34      749.20     17.05 o 
   0   5   9       52.16       30.80      3.11 o 
   1   5   9       81.92       42.29      6.23 o 
   2   5   9      220.37      161.38      7.40 o 
   3   5   9       28.79       29.65      3.46 o 
   4   5   9      197.00      191.71      7.36 o 
   5   5   9     1620.47     1537.41     31.14 o 
   6   5   9      573.33      609.46     22.76 o 
   7   5   9       42.17       26.48      7.01 o 
   8   5   9       76.60       62.48      9.07 o 
   9   5   9      107.80      111.78     12.02 o 
  10   5   9        0.11       -2.28      7.12 o 
  11   5   9       84.93       72.27     12.18 o 
  -8   6   9        4.91        7.62      6.62 o 
  -7   6   9       24.13       10.96      6.45 o 
  -6   6   9       60.04       63.82      9.18 o 
  -5   6   9      104.21      102.93     10.07 o 
  -4   6   9      229.61      246.42     14.41 o 
  -3   6   9      344.50      390.46     11.77 o 
  -2   6   9        4.94        0.55      1.70 o 
  -1   6   9     2291.45     2328.13     35.27 o 
   0   6   9        1.66        2.36      2.17 o 
   1   6   9      667.92      741.87     16.81 o 
   2   6   9       73.27       96.32      5.30 o 
   3   6   9      118.32      155.92      7.44 o 
   4   6   9      268.24      197.48      7.65 o 
   5   6   9        0.44        3.45      3.95 o 
   6   6   9      126.41      146.61     10.57 o 
   7   6   9        1.42       -1.56      5.34 o 
   8   6   9       22.14       25.20      7.34 o 
   9   6   9       51.89       43.79      9.07 o 
  10   6   9       92.56      101.32     12.35 o 
  11   6   9        2.76       -7.57      7.51 o 
  -8   7   9        0.44        6.34      7.29 o 
  -7   7   9        0.01        4.23      6.34 o 
  -6   7   9       36.83       35.66      7.79 o 
  -5   7   9       67.64       47.16      5.64 o 
  -4   7   9      220.73      166.26      9.60 o 
  -3   7   9      418.57      442.52     12.94 o 
  -2   7   9        0.95       -1.87      2.32 o 
  -1   7   9        2.30       -2.25      1.50 o 
   0   7   9        1.09        2.52      3.25 o 
   1   7   9       18.14       29.63      5.34 o 
   2   7   9      523.29      697.06     16.45 o 
   3   7   9      672.31      650.19     22.64 o 
   4   7   9      161.26      190.62     11.02 o 
   5   7   9      733.07      685.80     24.15 o 
   6   7   9      113.31      106.10      9.63 o 
   7   7   9       38.21       29.93      7.23 o 
   8   7   9      150.08      139.04     12.18 o 
   9   7   9        0.39       -2.28      6.23 o 
  10   7   9       15.54        6.73      7.85 o 
  11   7   9       27.04       34.50     10.13 o 
  -7   8   9       11.69       10.18      7.07 o 
  -6   8   9        0.72        7.02      7.87 o 
  -5   8   9      123.65      142.10      9.01 o 
  -4   8   9       45.53       48.98     12.13 o 
  -3   8   9      200.19      178.74      8.44 o 
  -2   8   9      208.66      191.44      8.01 o 
  -1   8   9       33.84       32.52      3.50 o 
   0   8   9        4.27       14.13      4.73 o 
   1   8   9        4.59        8.79      4.17 o 
   2   8   9      295.58      260.44     13.19 o 
   3   8   9      995.39     1078.33     33.83 o 
   4   8   9      814.04      715.40     24.87 o 
   5   8   9       11.74       16.86      5.40 o 
   6   8   9       62.40       39.89      6.90 o 
   7   8   9      329.93      320.98     16.47 o 
   8   8   9       41.67       13.41      6.57 o 
   9   8   9       85.45       88.30     10.79 o 
  10   8   9        4.81       -1.00      7.23 o 
  11   8   9        2.61       13.91      8.85 o 
  -7   9   9        0.05       -1.74      4.47 o 
  -6   9   9       16.10       18.21      5.90 o 
  -5   9   9        0.28       -0.05      4.05 o 
  -4   9   9        1.32        4.51      3.76 o 
  -3   9   9       31.80       54.08      5.44 o 
  -2   9   9        8.43        0.45      5.23 o 
  -1   9   9        0.01       -4.90      3.89 o 
   0   9   9       31.05       28.54      5.90 o 
   1   9   9      100.13       99.87      9.07 o 
   3   9   9      306.36      265.79     14.08 o 
   4   9   9      312.95      329.55     15.52 o 
   5   9   9      144.48      113.56      9.90 o 
   6   9   9      224.44      188.34     12.69 o 
   7   9   9       17.83       17.80      6.34 o 
   8   9   9       32.41       23.59      7.23 o 
   9   9   9        0.20        3.84      7.01 o 
  10   9   9        9.74       21.81      8.79 o 
  11   9   9        0.03      -10.93      7.29 o 
  -6  10   9        0.89       -3.46      4.25 o 
  -5  10   9       13.88        5.82      4.60 o 
  -4  10   9        2.22        6.36      4.19 o 
  -3  10   9      152.75      197.85     13.35 o 
  -2  10   9       99.05       73.16      9.01 o 
  -1  10   9        7.15       -0.33      4.45 o 
   0  10   9       49.01       51.52      7.51 o 
   1  10   9      258.29      264.39     14.47 o 
   2  10   9       28.72       24.54      5.95 o 
   3  10   9      518.37      563.78     22.31 o 
   4  10   9      988.08     1012.51     33.38 o 
   5  10   9      370.46      425.41     18.92 o 
   6  10   9      167.15      185.05     12.85 o 
   7  10   9      373.84      373.17     18.31 o 
   8  10   9       63.66       49.80      9.07 o 
   9  10   9       29.18       27.26      8.18 o 
  10  10   9       16.36       22.59      8.96 o 
  -5  11   9        0.57        3.28      6.29 o 
  -4  11   9        1.47       -0.50      5.34 o 
  -3  11   9       82.66       77.06      9.74 o 
  -2  11   9        3.56       -0.56      4.90 o 
  -1  11   9       12.56       13.41      5.90 o 
   0  11   9      988.54      970.78     33.49 o 
   1  11   9       20.86       10.24      5.73 o 
   2  11   9      452.36      526.12     21.87 o 
   3  11   9       48.37       64.37      8.35 o 
   4  11   9      189.24      160.02     11.96 o 
   5  11   9      188.93      159.79     12.18 o 
   6  11   9      432.35      455.51     20.20 o 
   7  11   9       11.16       13.24      6.57 o 
   8  11   9       29.15       24.43      7.96 o 
   9  11   9        1.00       -8.18      5.95 o 
  10  11   9       10.60       -3.51      7.57 o 
  -5  12   9       74.45       72.05     10.68 o 
  -4  12   9        0.23       -0.56      5.56 o 
  -3  12   9       65.61       64.93      9.74 o 
  -2  12   9       14.46       21.92      6.90 o 
  -1  12   9       14.36       13.63      6.01 o 
   0  12   9       11.07       21.59      6.40 o 
   1  12   9      239.94      255.99     15.19 o 
   2  12   9        5.32       13.46      5.84 o 
   3  12   9      121.00      127.69     11.57 o 
   4  12   9       34.44       35.55      7.51 o 
   5  12   9        5.49       22.81      6.79 o 
   6  12   9        3.41       -5.34      5.45 o 
   7  12   9        4.30       -7.93      5.29 o 
   8  12   9        6.05        2.28      6.62 o 
   9  12   9       26.67       28.71      8.79 o 
  10  12   9       28.10        9.07      8.40 o 
  -4  13   9       94.35      119.29     12.96 o 
  -3  13   9        4.95       -4.12      5.68 o 
  -2  13   9       36.85       34.55      8.18 o 
  -1  13   9       41.34       57.53      8.90 o 
   0  13   9       91.28       90.30     10.18 o 
   1  13   9      127.51      144.83     12.24 o 
   2  13   9       45.62       63.43      8.96 o 
   3  13   9      143.99      145.33     12.74 o 
   4  13   9       58.29       54.08      8.79 o 
   5  13   9      146.66      167.42     13.30 o 
   6  13   9       75.15       69.77     10.07 o 
   7  13   9       52.47       65.38      9.74 o 
   8  13   9       22.94        4.56      6.90 o 
   9  13   9        8.67        3.95      7.62 o 
  -3  14   9       12.50        0.78      6.45 o 
  -2  14   9        9.52       15.08      6.84 o 
  -1  14   9       19.83       29.60      7.73 o 
   0  14   9      186.69      183.94     14.24 o 
   1  14   9       75.00       80.12     10.24 o 
   2  14   9       23.67       24.98      7.18 o 
   3  14   9       37.92       37.83      8.01 o 
   4  14   9        0.02        0.22      6.01 o 
   5  14   9       15.75       15.36      7.01 o 
   6  14   9       14.75       -0.83      6.23 o 
   7  14   9        6.33        6.34      7.18 o 
   8  14   9       19.51       18.36      8.07 o 
  -1  15   9       53.18       56.25      9.51 o 
   0  15   9        3.54        1.95      6.18 o 
   1  15   9       38.94       29.99      8.01 o 
   2  15   9        2.62        6.51      6.29 o 
   3  15   9       35.73       35.27      7.96 o 
   4  15   9       45.22       45.35      8.90 o 
   5  15   9       78.85       76.17     10.35 o 
   6  15   9       15.02        6.90      6.95 o 
   7  15   9        0.97        5.45      7.18 o 
   1  16   9        3.66        1.39      6.23 o 
   2  16   9        0.06        4.73      6.40 o 
   3  16   9       26.83       24.49      5.45 o 
   4  16   9        0.24        8.18      6.95 o 
   5  16   9       13.83       10.13      7.40 o 
   6  16   9        2.96       -3.56      6.73 o 
  -3 -11  10        0.04       -1.89      6.79 o 
  -2 -11  10        5.05       13.74      7.57 o 
  -1 -11  10       34.80       35.98      6.90 o 
  -6 -10  10       13.42        1.67      7.73 o 
  -5 -10  10       94.88       97.31     12.24 o 
  -4 -10  10        0.52       -7.12      5.45 o 
  -3 -10  10       30.76       35.16      8.18 o 
  -2 -10  10        3.09        4.95      6.57 o 
  -1 -10  10        0.01       -5.62      6.23 o 
   0 -10  10       14.25        7.12      5.17 o 
   1 -10  10        0.29        4.40      7.57 o 
  -7  -9  10       21.24       14.30      8.40 o 
  -6  -9  10       23.04       37.28      9.12 o 
  -5  -9  10       31.15       19.25      7.85 o 
  -4  -9  10       16.96       14.52      6.90 o 
  -3  -9  10        1.85        8.29      6.12 o 
  -2  -9  10        0.64       -1.11      5.84 o 
  -1  -9  10        0.01       -5.68      5.45 o 
   0  -9  10        0.66        9.34      4.85 o 
   1  -9  10       31.02       39.16      6.68 o 
   2  -9  10       44.08       57.14     11.29 o 
   3  -9  10       34.83       40.17     10.40 o 
  -8  -8  10       10.53        9.01      8.07 o 
  -7  -8  10       48.31       48.68      9.68 o 
  -6  -8  10        4.52        7.90      7.23 o 
  -5  -8  10       40.79       30.49      7.90 o 
  -4  -8  10      110.05      108.55     11.02 o 
  -3  -8  10        0.05        3.17      6.01 o 
  -2  -8  10       67.46       58.14      8.46 o 
  -1  -8  10      181.56      161.13     12.35 o 
   0  -8  10       46.01       43.06      8.07 o 
   1  -8  10        1.14        5.10      4.58 o 
   2  -8  10       62.32       67.46      6.96 o 
   3  -8  10       10.15        6.23      7.57 o 
   4  -8  10       66.12       89.08     12.91 o 
  -8  -7  10       61.89       68.71     10.74 o 
  -7  -7  10       30.50       31.32      8.68 o 
  -6  -7  10      213.36      246.87     16.36 o 
  -5  -7  10       19.73       24.26      7.34 o 
  -4  -7  10       48.46       49.02      8.40 o 
  -3  -7  10        2.33        1.89      5.62 o 
  -2  -7  10        5.60       -1.39      4.84 o 
  -1  -7  10       16.49       13.80      6.01 o 
   0  -7  10       23.85       13.80      6.34 o 
   1  -7  10        0.87       -2.46      3.95 o 
   2  -7  10      166.16      159.45      9.18 o 
   3  -7  10        0.20        7.18      6.84 o 
   4  -7  10        2.29        0.00      6.73 o 
   5  -7  10       23.60       22.20      9.57 o 
  -9  -6  10       12.65       14.63      7.96 o 
  -8  -6  10        1.33       -0.78      6.45 o 
  -7  -6  10       51.30       51.91      9.01 o 
  -6  -6  10       21.09       17.86      6.90 o 
  -5  -6  10      169.24      175.71     12.52 o 
  -4  -6  10       18.13        9.29      5.56 o 
  -3  -6  10      242.07      222.05     13.80 o 
  -2  -6  10       18.46       33.33      6.90 o 
  -1  -6  10        6.80       -3.78      5.01 o 
   0  -6  10        5.21        4.23      5.34 o 
   1  -6  10      167.57      151.32      8.36 o 
   2  -6  10      133.30      122.26      8.01 o 
   3  -6  10       32.37       42.87      5.69 o 
   4  -6  10       77.43      111.28     12.63 o 
   5  -6  10       25.59       30.10      9.01 o 
   6  -6  10      248.65      239.30     18.03 o 
  -9  -5  10       16.35       23.26      7.57 o 
  -8  -5  10      232.78      246.53     15.91 o 
  -7  -5  10        8.28        1.72      6.18 o 
  -6  -5  10       45.71       41.28      8.07 o 
  -5  -5  10      189.56      208.37     13.85 o 
  -4  -5  10      230.33      170.64     12.13 o 
  -3  -5  10       69.40       55.86      7.79 o 
  -2  -5  10        2.53        0.22      5.17 o 
  -1  -5  10      917.40      825.95     28.04 o 
   0  -5  10       11.85       14.63      5.62 o 
   1  -5  10       40.39       46.16      5.20 o 
   2  -5  10       91.98       95.85      6.60 o 
   3  -5  10       80.04       66.24      5.91 o 
   4  -5  10       11.88       12.63      4.98 o 
   5  -5  10      186.21      203.36     15.75 o 
   6  -5  10        0.08        0.50      6.57 o 
   7  -5  10      127.29      122.91     14.30 o 
  -9  -4  10        0.63       -5.73      6.06 o 
  -8  -4  10       13.89        2.39      6.18 o 
  -7  -4  10       17.07        9.57      6.06 o 
  -6  -4  10       12.86        3.95      5.68 o 
  -5  -4  10      189.21      178.27     12.18 o 
  -4  -4  10      255.26      239.75     13.74 o 
  -3  -4  10      355.98      363.71     16.25 o 
  -2  -4  10      356.87      314.52     14.74 o 
  -1  -4  10      373.11      386.19     16.41 o 
   0  -4  10      117.33      125.58      9.63 o 
   1  -4  10      139.07      139.03      7.29 o 
   2  -4  10      157.35      203.99     13.08 o 
   3  -4  10        0.27       -0.01      7.48 o 
   4  -4  10        6.67        5.17      6.09 o 
   5  -4  10        0.01        0.45      5.84 o 
   6  -4  10       70.91       64.99     10.13 o 
   7  -4  10       71.53       60.98     10.85 o 
   8  -4  10       34.03       35.11     10.01 o 
 -10  -3  10        1.13        5.06      6.45 o 
  -9  -3  10       85.57      109.89     11.29 o 
  -8  -3  10        9.93        8.95      4.23 o 
  -7  -3  10        3.33        5.04      3.68 o 
  -6  -3  10      340.37      360.24     11.68 o 
  -5  -3  10        0.39       -2.36      3.00 o 
  -4  -3  10       32.47       52.91      7.18 o 
  -3  -3  10      211.15      246.59     13.08 o 
  -2  -3  10      862.17      768.03     25.48 o 
  -1  -3  10      272.75      294.44     13.97 o 
   0  -3  10        4.58       12.74      4.67 o 
   1  -3  10       82.84       95.09      8.29 o 
   2  -3  10        1.53       -2.36      2.63 o 
   3  -3  10       41.44       48.07      4.84 o 
   4  -3  10        2.84        2.05      3.23 o 
   5  -3  10      145.69      167.48      8.33 o 
   6  -3  10       79.50       67.77      9.57 o 
   7  -3  10      109.93      132.86     13.30 o 
   8  -3  10        4.46       -8.57      6.79 o 
 -10  -2  10       12.15       21.87      7.96 o 
  -9  -2  10        0.99        7.51      6.18 o 
  -8  -2  10        4.39       -1.11      5.12 o 
  -7  -2  10        8.34       11.71      3.81 o 
  -6  -2  10      175.45      155.90     17.72 o 
  -5  -2  10       27.13       38.29      4.90 o 
  -4  -2  10      222.48      220.36      7.86 o 
  -3  -2  10       12.49       17.84      3.78 o 
  -2  -2  10      304.30      278.62      8.11 o 
  -1  -2  10      189.59      195.07     10.85 o 
   0  -2  10     2517.50     2561.32     67.55 o 
   1  -2  10       37.66       62.93      6.51 o 
   2  -2  10      395.16      407.29     14.58 o 
   3  -2  10       45.06       26.12      4.59 o 
   4  -2  10      268.08      281.07     10.11 o 
   5  -2  10       34.73       42.48      4.93 o 
   6  -2  10       31.66       30.88      7.40 o 
   7  -2  10        6.99        4.51      6.45 o 
   8  -2  10        2.19       -3.51      6.45 o 
   9  -2  10        0.02       -4.01      7.29 o 
 -10  -1  10       59.51       87.35     11.46 o 
  -9  -1  10        2.68       -3.95      5.68 o 
  -8  -1  10      125.89      102.76     10.57 o 
  -7  -1  10        1.00       -2.04      4.53 o 
  -6  -1  10       67.27       62.11     10.18 o 
  -5  -1  10      156.97      150.10      7.10 o 
  -4  -1  10       83.01       92.18      5.54 o 
  -3  -1  10       12.23        6.17      2.46 o 
  -2  -1  10      205.16      167.67      6.11 o 
  -1  -1  10      107.95       92.88      4.54 o 
   0  -1  10      297.38      267.69      7.49 o 
   1  -1  10      320.41      281.72      7.78 o 
   2  -1  10      468.51      409.61     16.36 o 
   3  -1  10      134.04       98.70      7.79 o 
   4  -1  10      116.29      131.97      6.79 o 
   5  -1  10      168.79      170.66      7.82 o 
   6  -1  10       78.62       89.39      6.38 o 
   7  -1  10      135.55      150.61     13.19 o 
   8  -1  10        1.33        5.90      6.84 o 
   9  -1  10       12.33        2.11      7.40 o 
 -10   0  10       57.63       46.40      9.68 o 
  -9   0  10        7.82        6.79      6.62 o 
  -8   0  10       35.37       40.84      8.07 o 
  -7   0  10      169.49      128.97     10.91 o 
  -6   0  10       53.84       40.12      6.73 o 
  -5   0  10      268.20      273.02     10.43 o 
  -4   0  10      127.47       93.80      7.18 o 
  -3   0  10      462.99      475.31     12.00 o 
  -2   0  10      220.33      184.35      6.57 o 
  -1   0  10     1968.80     2006.77     37.32 o 
   0   0  10     1647.41     1787.56     33.55 o 
   1   0  10      284.45      282.98      8.48 o 
   2   0  10      302.83      297.42      7.00 o 
   3   0  10      939.68      949.17     16.57 o 
   4   0  10      465.18      533.67     13.47 o 
   5   0  10       23.70       20.86      3.11 o 
   6   0  10      133.38      137.21      6.60 o 
   7   0  10      369.74      336.60     18.92 o 
   8   0  10       52.59       46.63      9.07 o 
   9   0  10       48.57       37.28      9.24 o 
  -9   1  10       50.57       65.49      9.85 o 
  -8   1  10        0.01        2.00      5.29 o 
  -7   1  10      156.37      141.66     11.68 o 
  -6   1  10      107.67      113.11     10.07 o 
  -5   1  10      203.66      150.59     28.93 o 
  -4   1  10        1.52        0.81      2.52 o 
  -3   1  10      234.60      235.59      7.85 o 
  -2   1  10       53.56       83.18      7.85 o 
  -1   1  10      772.87      828.53     17.56 o 
   0   1  10        9.46        6.87      2.23 o 
   1   1  10      281.87      305.64      8.52 o 
   2   1  10      119.37       99.72      4.01 o 
   3   1  10      338.65      348.27      7.99 o 
   4   1  10      179.92      186.76      7.38 o 
   5   1  10      151.39      202.36      6.69 o 
   6   1  10        1.18       -3.19      2.13 o 
   7   1  10        0.23        2.70      3.00 o 
   8   1  10        2.20       -0.32      4.16 o 
   9   1  10        0.10        1.67      4.90 o 
  10   1  10        4.91        1.11      8.23 o 
  -9   2  10        2.01       13.24      7.40 o 
  -8   2  10       24.02       11.80      6.68 o 
  -7   2  10        2.67       -1.00      4.84 o 
  -6   2  10      117.24       96.37      9.40 o 
  -5   2  10       33.24       49.74      4.37 o 
  -4   2  10        4.77        0.76      2.37 o 
  -3   2  10      738.22      713.79     16.20 o 
  -2   2  10      113.09      148.82      6.04 o 
  -1   2  10     2406.63     2434.02     44.71 o 
   0   2  10     1049.35     1252.24     24.82 o 
   1   2  10      120.90      151.28      4.56 o 
   2   2  10      248.57      246.69      6.04 o 
   3   2  10     4107.45     4335.80     88.44 o 
   4   2  10      169.56      136.36      6.24 o 
   5   2  10      179.24      200.75      6.57 o 
   6   2  10        1.12        2.56      2.79 o 
   7   2  10       23.40       14.88      3.24 o 
   8   2  10        2.50       -0.51      4.17 o 
   9   2  10       18.81       24.43      8.12 o 
  10   2  10        7.19        8.62      7.73 o 
  -9   3  10        7.44        5.68      6.62 o 
  -8   3  10       38.80       48.63      8.90 o 
  -7   3  10        2.15       11.85      5.90 o 
  -6   3  10       47.09       46.46      7.57 o 
  -5   3  10        4.59        1.50      4.45 o 
  -4   3  10      396.97      478.03     12.43 o 
  -3   3  10       44.33       45.96      3.77 o 
  -2   3  10     1408.19     1485.48     29.08 o 
  -1   3  10       31.90       28.12      3.11 o 
   0   3  10      707.10      915.28     19.38 o 
   1   3  10        0.53        3.82      2.26 o 
   2   3  10        1.18        6.46      2.56 o 
   3   3  10      995.00      910.82     15.65 o 
   4   3  10       28.33       28.75      2.80 o 
   5   3  10      105.95       96.42      4.80 o 
   6   3  10       67.48      119.15      5.86 o 
   7   3  10        1.52       -4.36      3.12 o 
   8   3  10       21.74       26.21      7.79 o 
   9   3  10       11.49       20.31      7.96 o 
  10   3  10        4.98        3.17      7.51 o 
  -9   4  10       29.57       29.10      8.79 o 
  -8   4  10       16.21       24.98      7.79 o 
  -7   4  10       14.44       19.31      6.73 o 
  -6   4  10      150.32      157.46     12.30 o 
  -5   4  10      168.05      144.72     11.35 o 
  -4   4  10     1226.00     1187.33     36.89 o 
  -3   4  10      339.75      367.44     10.38 o 
  -2   4  10      306.41      292.49     13.19 o 
  -1   4  10      122.87      161.11      6.35 o 
   0   4  10        0.77        0.67      2.06 o 
   1   4  10     1023.42      968.22     20.46 o 
   2   4  10      954.03      818.00     17.98 o 
   3   4  10       58.40       56.82      4.30 o 
   4   4  10      593.07      608.07     26.96 o 
   5   4  10        0.44       -1.51      2.75 o 
   6   4  10      312.65      283.68     10.29 o 
   7   4  10       66.33       62.70      8.46 o 
   8   4  10      151.07      155.23     13.19 o 
   9   4  10        5.38        1.34      7.07 o 
  10   4  10       23.92       42.01     10.07 o 
  -9   5  10       13.94        7.12      7.57 o 
  -8   5  10        4.86       15.91      7.62 o 
  -7   5  10        2.06       -1.78      5.51 o 
  -6   5  10      448.21      460.02     21.20 o 
  -5   5  10       93.60       72.89      8.79 o 
  -4   5  10     1930.56     1977.11     56.53 o 
  -3   5  10     1844.57     1914.43     55.50 o 
  -2   5  10      880.23      858.38     18.83 o 
  -1   5  10       36.96       30.90      3.19 o 
   0   5  10        3.23       10.12      2.53 o 
   1   5  10      596.25      632.50     17.50 o 
   2   5  10        0.99        3.43      4.56 o 
   3   5  10      557.22      597.41     14.75 o 
   4   5  10      625.10      614.23     20.00 o 
   5   5  10       11.14       23.13      3.85 o 
   6   5  10       84.37       76.59      5.89 o 
   7   5  10        5.62       -4.78      5.01 o 
   8   5  10      101.98      104.88     10.74 o 
   9   5  10      108.68      142.21     13.24 o 
  10   5  10      109.63       76.67     11.63 o 
  11   5  10       67.51       86.41     12.63 o 
  -8   6  10        0.02       -1.84      6.40 o 
  -7   6  10        2.04       -0.83      5.84 o 
  -6   6  10        1.90        2.50      5.73 o 
  -5   6  10      142.00      123.07     11.41 o 
  -4   6  10     3196.48     3220.80     87.19 o 
  -3   6  10     1686.12     1577.63     46.74 o 
  -2   6  10        0.81       -0.31      2.62 o 
  -1   6  10       15.99       17.89      5.81 o 
   0   6  10     1023.00      855.46     19.02 o 
   1   6  10       11.76       18.01      3.89 o 
   2   6  10     1436.50     1354.73     27.67 o 
   3   6  10       10.96        6.14      2.59 o 
   4   6  10        0.05       -0.94      2.35 o 
   5   6  10        0.46        6.96      5.20 o 
   6   6  10        6.56        6.06      5.12 o 
   7   6  10        2.42       -1.67      5.29 o 
   8   6  10       30.43       50.35      8.74 o 
   9   6  10       32.36       15.75      8.01 o 
  10   6  10      100.64      116.34     13.46 o 
  11   6  10        1.36       -0.89      8.12 o 
  -8   7  10        3.36       -5.06      6.18 o 
  -7   7  10       45.39       38.72      8.57 o 
  -6   7  10      175.12      172.20     13.58 o 
  -5   7  10      129.22      126.80     11.85 o 
  -4   7  10       18.49       24.54      6.62 o 
  -3   7  10     1164.98     1145.05     25.42 o 
  -2   7  10      119.50      119.85     10.24 o 
  -1   7  10        6.24       12.50      3.01 o 
   0   7  10       11.44        5.95      2.63 o 
   1   7  10        4.85       11.91      2.94 o 
   2   7  10      274.57      243.05      8.57 o 
   3   7  10        9.60       17.55      6.26 o 
   4   7  10       12.31        5.51      4.17 o 
   5   7  10       36.17       35.78      6.40 o 
   6   7  10      364.42      380.90     17.47 o 
   7   7  10       89.76      101.76     10.29 o 
   8   7  10        2.11       12.18      6.40 o 
   9   7  10      188.52      193.29     14.52 o 
  10   7  10        5.83        5.73      8.23 o 
  11   7  10       22.47        4.90      8.46 o 
  -7   8  10       22.75       15.63      7.79 o 
  -6   8  10       74.16       63.71      9.85 o 
  -5   8  10       80.81       72.55      6.57 o 
  -4   8  10       33.42       34.23      5.37 o 
  -3   8  10      186.51      163.35     12.35 o 
  -2   8  10       95.52       78.28      8.96 o 
  -1   8  10     1048.35     1116.91     25.40 o 
   0   8  10        0.74        2.22      2.11 o 
   1   8  10       37.60       18.92      5.17 o 
   2   8  10       18.56       11.80      4.73 o 
   3   8  10       23.39       45.46      6.57 o 
   4   8  10      247.67      250.82     13.30 o 
   5   8  10        0.51       -3.12      4.01 o 
   6   8  10       30.69       16.47      5.95 o 
   7   8  10       30.58        6.40      5.95 o 
   8   8  10        2.19       -3.67      6.01 o 
   9   8  10       52.91       51.69      9.57 o 
  10   8  10       27.30       22.64      9.24 o 
  11   8  10        1.85       -7.73      7.90 o 
  -7   9  10       14.28       18.64      8.29 o 
  -6   9  10      173.58      161.91     14.13 o 
  -5   9  10       68.32       72.00      9.79 o 
  -4   9  10      260.37      224.67     14.97 o 
  -3   9  10       13.57        9.18      5.56 o 
  -2   9  10      191.62      205.36     13.24 o 
  -1   9  10      237.67      230.73     13.58 o 
   0   9  10      175.65      155.79     11.02 o 
   1   9  10       91.88       74.61      8.18 o 
   2   9  10       36.53       23.48      6.06 o 
   3   9  10      146.33      162.52     11.41 o 
   4   9  10      141.64      129.19     10.29 o 
   5   9  10      267.92      277.41     14.74 o 
   6   9  10        0.04        0.67      5.01 o 
   7   9  10       46.28       48.02      8.12 o 
   8   9  10      235.01      223.83     14.86 o 
   9   9  10       61.87       65.93     10.24 o 
  10   9  10       52.32       44.57     10.07 o 
  -6  10  10       68.08       64.60     10.35 o 
  -5  10  10       24.17       40.50      8.40 o 
  -4  10  10        4.89        9.51      6.12 o 
  -3  10  10       18.17       21.03      6.68 o 
  -2  10  10       18.24       11.57      5.68 o 
  -1  10  10      391.09      407.61     18.92 o 
   0  10  10       85.67       93.19      9.29 o 
   1  10  10        0.30       -2.34      4.28 o 
   2  10  10      106.06      106.27      9.79 o 
   3  10  10      756.33      846.48     29.66 o 
   4  10  10      116.86       98.15      9.63 o 
   5  10  10        2.45        3.39      5.23 o 
   6  10  10       63.65       66.99      8.62 o 
   7  10  10       45.69       43.45      7.90 o 
   8  10  10        5.73        0.45      6.18 o 
   9  10  10      165.18      155.06     13.41 o 
  10  10  10       23.71       13.74      8.40 o 
  -5  11  10        0.85        6.18      6.29 o 
  -4  11  10        3.91       10.24      6.45 o 
  -3  11  10        1.42       -2.06      5.29 o 
  -2  11  10      189.33      213.15     14.24 o 
  -1  11  10        5.54        0.39      4.95 o 
   0  11  10       25.70       17.97      6.12 o 
   1  11  10       12.08        7.62      5.45 o 
   2  11  10       10.52        5.34      5.34 o 
   3  11  10        8.57       22.14      6.23 o 
   4  11  10       95.86       86.96      9.57 o 
   5  11  10       66.69       62.48      8.79 o 
   6  11  10       30.29       41.90      7.96 o 
   7  11  10       32.92       23.92      7.46 o 
   8  11  10      127.56      171.37     13.69 o 
   9  11  10       18.13        9.74      7.79 o 
  10  11  10        8.20        4.56      8.35 o 
  -4  12  10        7.69        6.51      6.73 o 
  -3  12  10        1.88        3.45      5.62 o 
  -2  12  10      187.07      176.76     13.58 o 
  -1  12  10       26.14       33.38      7.57 o 
   0  12  10       60.81       42.95      7.79 o 
   1  12  10       27.56       28.65      6.90 o 
   2  12  10       18.07       30.32      7.23 o 
   3  12  10        7.77        3.39      5.62 o 
   4  12  10        4.47        5.73      5.84 o 
   5  12  10      197.46      205.92     14.08 o 
   6  12  10        1.55        2.23      6.01 o 
   7  12  10       37.79       38.78      8.51 o 
   8  12  10        0.29       -3.28      6.18 o 
   9  12  10       55.67       79.90     11.46 o 
  -4  13  10       19.16        7.73      7.29 o 
  -3  13  10      107.09      116.17     12.35 o 
  -2  13  10       21.30       12.18      6.95 o 
  -1  13  10        3.28       10.79      6.29 o 
   0  13  10        8.40        8.68      5.84 o 
   1  13  10       43.83       63.43      9.29 o 
   2  13  10        0.85       -0.67      5.45 o 
   3  13  10       39.47       57.14      9.12 o 
   4  13  10      184.74      179.04     13.46 o 
   5  13  10      294.05      315.58     17.75 o 
   6  13  10       25.07       19.53      7.57 o 
   7  13  10       92.37       99.70     11.35 o 
   8  13  10        0.11       -6.84      5.73 o 
   9  13  10        2.61       -2.89      7.23 o 
  -2  14  10        1.67        2.45      6.06 o 
  -1  14  10        2.94        5.23      6.45 o 
   0  14  10       60.34       71.83     10.29 o 
   1  14  10        0.81        4.34      6.06 o 
   2  14  10       81.53      100.87     11.07 o 
   3  14  10       35.03       40.62      8.46 o 
   4  14  10       70.76       64.49      9.51 o 
   5  14  10       14.15       20.20      7.79 o 
   6  14  10      270.04      298.56     17.80 o 
   7  14  10       22.42       29.38      8.51 o 
   8  14  10       46.16       36.61      9.24 o 
  -1  15  10        7.66        5.68      6.79 o 
   0  15  10       38.87       46.68      9.51 o 
   1  15  10       38.39       42.79      9.07 o 
   2  15  10        5.56       14.58      6.79 o 
   3  15  10       32.57       35.16      8.51 o 
   4  15  10        0.69        8.23      6.68 o 
   5  15  10      156.30      179.38     14.52 o 
   6  15  10       16.51        5.23      7.07 o 
   7  15  10        8.65        1.78      6.95 o 
   1  16  10        0.14        2.56      6.79 o 
   2  16  10       10.95        3.06      6.68 o 
   3  16  10        4.74        2.17      6.57 o 
   4  16  10       42.38       49.74      9.51 o 
   5  16  10       38.64       39.17      9.57 o 
  -4 -10  11       69.22      100.43     12.24 o 
  -3 -10  11       31.82       26.26      8.46 o 
  -2 -10  11       21.02       24.76      8.12 o 
  -1 -10  11      116.96      119.34     12.24 o 
   0 -10  11       35.37       34.17      6.62 o 
  -6  -9  11       17.43       22.59      8.62 o 
  -5  -9  11       26.21       31.49      8.57 o 
  -4  -9  11        5.19        5.01      6.95 o 
  -3  -9  11        0.26       -7.62      5.68 o 
  -2  -9  11        5.36       13.74      6.95 o 
  -1  -9  11       23.15        6.79      6.90 o 
   0  -9  11      177.94      181.19     12.32 o 
   1  -9  11      237.51      253.68     12.10 o 
   2  -9  11       35.47       17.36      8.90 o 
  -7  -8  11        0.43       -4.51      6.90 o 
  -6  -8  11       53.32       60.59     10.13 o 
  -5  -8  11        0.97        5.40      6.62 o 
  -4  -8  11       94.19      116.45     11.74 o 
  -3  -8  11        2.45        8.40      6.34 o 
  -2  -8  11       18.46       38.00      7.96 o 
  -1  -8  11       83.18       79.06      9.74 o 
   0  -8  11        8.59        5.93      5.54 o 
   1  -8  11       12.36        9.29      4.95 o 
   2  -8  11        3.47        1.10      4.54 o 
   3  -8  11       10.88        5.12      8.35 o 
  -8  -7  11       70.51       89.58     11.96 o 
  -7  -7  11        7.99       21.75      8.12 o 
  -6  -7  11      153.98      147.94     13.58 o 
  -5  -7  11       28.16       22.42      7.29 o 
  -4  -7  11        0.19        6.40      6.01 o 
  -3  -7  11       19.48       17.53      6.68 o 
  -2  -7  11       57.56       54.75      8.51 o 
  -1  -7  11        0.05       -0.61      5.12 o 
   0  -7  11      407.54      340.51     17.30 o 
   1  -7  11       31.46       28.89      5.48 o 
   2  -7  11        3.11        2.23      4.62 o 
   3  -7  11        5.32       10.52      7.73 o 
   4  -7  11       18.55       10.40      7.96 o 
   5  -7  11        0.11       -2.28      7.68 o 
  -8  -6  11        1.97        7.51      6.95 o 
  -7  -6  11      206.53      206.47     15.41 o 
  -6  -6  11       26.79       30.82      7.85 o 
  -5  -6  11      217.18      220.88     14.52 o 
  -4  -6  11       38.98       32.27      7.29 o 
  -3  -6  11       14.96        7.18      5.68 o 
  -2  -6  11       23.03       32.27      7.01 o 
  -1  -6  11      137.37      150.22     11.80 o 
   0  -6  11        2.30       -2.45      5.06 o 
   1  -6  11        3.31        6.81      4.81 o 
   2  -6  11       31.21       38.86      5.64 o 
   3  -6  11        1.70        0.03      3.97 o 
   4  -6  11       54.15       72.27     11.24 o 
   5  -6  11       12.85       21.20      8.68 o 
   6  -6  11        2.46        2.95      7.90 o 
  -9  -5  11       31.05       49.96      9.40 o 
  -8  -5  11       63.15       67.77      9.85 o 
  -7  -5  11       43.30       45.68      8.51 o 
  -6  -5  11      149.91      168.20     13.13 o 
  -5  -5  11       83.92       96.03     10.01 o 
  -4  -5  11      273.82      255.33     14.97 o 
  -3  -5  11      538.98      544.65     22.03 o 
  -2  -5  11      588.59      527.73     21.14 o 
  -1  -5  11      929.27      973.28     32.33 o 
   0  -5  11        0.37       -1.61      4.84 o 
   1  -5  11       23.92       27.67      4.77 o 
   2  -5  11       54.67       64.42      6.12 o 
   3  -5  11        5.26       10.30      4.28 o 
   4  -5  11        0.04       -0.19      5.73 o 
   5  -5  11        0.97        2.67      6.79 o 
   6  -5  11        9.40        8.62      7.68 o 
  -9  -4  11       43.17       63.65      9.35 o 
  -8  -4  11       28.01       42.17      8.07 o 
  -7  -4  11       91.98      109.05     10.63 o 
  -6  -4  11       25.72       16.41      6.45 o 
  -5  -4  11        2.49        0.28      5.06 o 
  -4  -4  11       75.27       63.87      8.40 o 
  -3  -4  11       19.30       30.66      6.34 o 
  -2  -4  11      653.53      680.51     24.81 o 
  -1  -4  11       95.22       77.17      8.23 o 
   0  -4  11      337.38      319.42     15.30 o 
   1  -4  11       12.50        7.57      3.50 o 
   2  -4  11        0.62        2.28      3.36 o 
   3  -4  11      198.99      234.87      9.89 o 
   4  -4  11       94.09      115.36      7.83 o 
   5  -4  11        4.79        8.18      6.79 o 
   6  -4  11        8.70        1.84      6.95 o 
   7  -4  11       65.97       68.88     11.63 o 
  -8  -3  11       61.88       63.93      8.74 o 
  -7  -3  11        1.06        2.89      5.23 o 
  -6  -3  11        4.34        1.34      5.17 o 
  -5  -3  11      462.01      446.55     18.97 o 
  -4  -3  11       43.86       31.05      6.23 o 
  -3  -3  11     1445.06     1313.46     39.39 o 
  -2  -3  11       60.71       42.67      7.01 o 
  -1  -3  11       25.60       13.74      5.34 o 
   0  -3  11       68.97       76.45      8.01 o 
   1  -3  11       15.49       23.74      4.73 o 
   2  -3  11       56.93       51.71      5.20 o 
   3  -3  11        0.88       -3.06      3.34 o 
   4  -3  11        0.94        2.14      3.56 o 
   5  -3  11        2.37        5.46      3.90 o 
   6  -3  11       14.94       11.18      7.12 o 
   7  -3  11       51.32       39.78      9.40 o 
   8  -3  11       75.90       94.53     13.02 o 
  -9  -2  11       10.40       12.35      6.79 o 
  -8  -2  11      264.03      288.54     16.41 o 
  -7  -2  11       47.10       43.02      5.13 o 
  -6  -2  11      107.67      107.14      6.79 o 
  -5  -2  11       10.98       16.15      3.80 o 
  -4  -2  11      203.64      180.49     11.46 o 
  -3  -2  11       14.01       23.31      5.73 o 
  -2  -2  11      752.44      752.34     25.37 o 
  -1  -2  11      239.51      214.38     11.68 o 
   0  -2  11       15.37       11.41      4.40 o 
   1  -2  11       34.16       36.00      5.84 o 
   2  -2  11        8.62        6.71      3.13 o 
   3  -2  11        9.15       15.81      4.01 o 
   4  -2  11       20.78       24.60      4.24 o 
   5  -2  11      215.78      212.24      9.34 o 
   6  -2  11      171.16      159.05      8.56 o 
   7  -2  11        4.43       -6.57      5.62 o 
   8  -2  11        3.39       12.18      8.07 o 
  -9  -1  11      127.64      142.71     13.19 o 
  -8  -1  11       22.81       32.83      7.57 o 
  -7  -1  11       70.48       73.91      5.90 o 
  -6  -1  11        0.72       -0.25      4.67 o 
  -5  -1  11        5.60        3.22      3.70 o 
  -4  -1  11      401.80      374.33     11.02 o 
  -3  -1  11       46.06       49.90      7.73 o 
  -2  -1  11      110.34       89.77      4.91 o 
  -1  -1  11      665.79      700.71     23.81 o 
   0  -1  11       44.74       26.82      5.06 o 
   1  -1  11      933.04      899.62     28.71 o 
   2  -1  11        6.16       13.72      4.56 o 
   3  -1  11        9.79        4.68      5.31 o 
   4  -1  11        0.39        0.55      2.91 o 
   5  -1  11      112.60       99.20      6.57 o 
   6  -1  11       10.61        5.67      3.69 o 
   7  -1  11       27.61       24.43      7.51 o 
   8  -1  11       77.03       98.65     11.91 o 
   9  -1  11        1.22       -3.28      6.68 o 
  -9   0  11       40.66       45.57      9.01 o 
  -8   0  11       68.52       66.82      9.35 o 
  -7   0  11        0.07       -0.17      5.12 o 
  -6   0  11        0.23        0.13      3.13 o 
  -5   0  11      223.07      224.26      8.77 o 
  -4   0  11        5.39        6.99      2.97 o 
  -3   0  11      274.76      258.38      8.44 o 
  -2   0  11       70.78       87.12      4.93 o 
  -1   0  11      150.22      161.44      6.24 o 
   0   0  11        0.27        4.88      2.14 o 
   1   0  11      528.98      499.15     12.12 o 
   2   0  11      153.64      135.69      4.90 o 
   3   0  11      226.82      264.31      9.16 o 
   4   0  11        4.04        2.84      2.98 o 
   5   0  11      271.76      309.18     14.86 o 
   6   0  11       99.11      107.48      7.08 o 
   7   0  11        6.06        1.85      3.78 o 
   8   0  11        2.19        9.29      6.68 o 
   9   0  11      113.75      103.43     12.63 o 
  -9   1  11      241.25      280.92     17.86 o 
  -8   1  11       35.27       41.12      8.23 o 
  -7   1  11      215.57      224.67     14.41 o 
  -6   1  11      151.57      170.48     11.85 o 
  -5   1  11        4.37        6.39      3.98 o 
  -4   1  11       88.27       77.13      5.11 o 
  -3   1  11      646.81      640.54     15.26 o 
  -2   1  11       54.44       67.52      4.45 o 
  -1   1  11      199.66      235.15     13.13 o 
   0   1  11      340.15      332.89      9.44 o 
   1   1  11       52.67       59.96      6.76 o 
   2   1  11      764.98      808.93     14.46 o 
   3   1  11      734.35      734.91     13.67 o 
   4   1  11      330.48      336.93      8.34 o 
   5   1  11      423.56      408.93      9.89 o 
   6   1  11      181.70      146.78      7.73 o 
   7   1  11      194.68      202.95      9.47 o 
   8   1  11       90.90      113.17     11.68 o 
   9   1  11       45.35       51.24     10.13 o 
  -9   2  11       18.09       22.48      8.07 o 
  -8   2  11        9.67       24.70      7.40 o 
  -7   2  11       68.66       63.32      8.79 o 
  -6   2  11       54.02       47.79      7.73 o 
  -5   2  11      697.64      680.37     16.73 o 
  -3   2  11       59.76       76.69      4.90 o 
  -2   2  11        3.77        2.70      2.28 o 
  -1   2  11       67.05       63.89      4.31 o 
   0   2  11       43.51       40.90      3.64 o 
   1   2  11      682.54      724.57     12.93 o 
   2   2  11       20.49       26.24      2.49 o 
   3   2  11      818.54      799.18     14.42 o 
   4   2  11        8.53       -0.09      2.75 o 
   5   2  11      694.22      738.78     17.95 o 
   6   2  11        6.15       -0.60      2.78 o 
   7   2  11       44.67       60.12      5.94 o 
   8   2  11       15.31       17.34      4.86 o 
   9   2  11      150.47      169.92     14.30 o 
  10   2  11        2.61        8.68      7.96 o 
  -9   3  11        8.76        5.90      6.90 o 
  -8   3  11        7.61       17.58      7.12 o 
  -7   3  11        0.09        2.50      5.56 o 
  -6   3  11      145.68      143.88     11.80 o 
  -5   3  11       28.85       24.65      6.18 o 
  -4   3  11       28.29       31.22      7.21 o 
  -3   3  11       27.74       35.78      5.51 o 
  -2   3  11        5.41        5.96      2.56 o 
  -1   3  11     2509.35     2571.00     47.54 o 
   0   3  11      266.10      293.68      8.98 o 
   1   3  11     1315.12     1263.59     25.59 o 
   2   3  11     1078.64     1094.95     22.87 o 
   3   3  11      574.16      607.82     14.88 o 
   4   3  11     2152.76     2344.01     44.53 o 
   5   3  11      134.08      119.11      7.04 o 
   6   3  11      865.60      839.29     20.16 o 
   7   3  11       56.42       76.67      8.10 o 
   8   3  11      280.79      252.43     16.08 o 
   9   3  11       58.88       58.20      9.96 o 
  10   3  11       57.54       56.70     10.40 o 
  -9   4  11        1.35       -4.84      6.45 o 
  -8   4  11       57.45       54.41      9.79 o 
  -7   4  11      245.64      239.80     15.63 o 
  -6   4  11      219.79      261.72     15.58 o 
  -5   4  11      111.71      101.15      9.63 o 
  -4   4  11      501.90      519.33     20.70 o 
  -3   4  11      178.07      238.02      8.36 o 
  -2   4  11      103.62      124.99      5.88 o 
  -1   4  11      229.21      269.65      8.71 o 
   0   4  11      161.01      197.26      7.32 o 
   1   4  11       45.84       45.60      6.04 o 
   2   4  11        4.64        2.78      2.36 o 
   3   4  11      610.76      626.45     24.31 o 
   4   4  11       16.05       11.10      3.26 o 
   5   4  11      360.37      291.96     15.58 o 
   6   4  11      132.57      161.66      8.13 o 
   7   4  11       65.05       77.62     12.52 o 
   8   4  11       85.38      113.11     11.52 o 
   9   4  11       13.61        7.96      7.29 o 
  10   4  11       10.62       11.80      8.46 o 
  -8   5  11        5.07       20.20      7.85 o 
  -7   5  11       21.46       16.97      7.07 o 
  -6   5  11        6.85       10.29      6.01 o 
  -5   5  11       30.14       29.54      7.01 o 
  -4   5  11       13.40        9.12      5.62 o 
  -3   5  11       61.39       67.65      5.03 o 
  -2   5  11       13.33       18.65      3.25 o 
  -1   5  11       44.79       36.53      3.70 o 
   0   5  11       13.45       38.39      3.60 o 
   1   5  11      128.44      129.82      6.02 o 
   2   5  11      635.03      644.77     15.60 o 
   3   5  11      495.11      517.23     13.57 o 
   4   5  11       87.96      116.64      6.49 o 
   5   5  11      121.60      135.72      7.34 o 
   6   5  11      174.17      159.61     17.36 o 
   7   5  11      558.93      500.41     20.86 o 
   8   5  11       84.81       54.64      9.12 o 
   9   5  11        0.97       -3.56      6.73 o 
  10   5  11       62.87       71.27     11.63 o 
  -8   6  11       32.56       25.32      8.40 o 
  -7   6  11        0.34       -0.50      6.40 o 
  -6   6  11      134.13      120.57     11.68 o 
  -5   6  11       87.15      101.87     10.63 o 
  -4   6  11        9.50       25.93      6.57 o 
  -3   6  11      229.89      240.30     14.41 o 
  -2   6  11       30.12       33.68      3.97 o 
  -1   6  11       39.25       30.32      5.95 o 
   0   6  11       19.68       22.31      3.31 o 
   1   6  11       47.10       50.29      8.35 o 
   2   6  11     1039.90     1027.94     22.38 o 
   3   6  11      184.52      192.61      7.61 o 
   4   6  11        0.86       -1.88      2.69 o 
   5   6  11      521.39      489.87     16.66 o 
   6   6  11      811.07      908.08     30.55 o 
   7   6  11      109.96       99.31     10.18 o 
   8   6  11       86.14       86.13     10.46 o 
   9   6  11       70.31       73.28     10.57 o 
  10   6  11       12.36        1.67      7.96 o 
  -8   7  11        1.33        0.00      6.34 o 
  -7   7  11      114.91      120.51     12.74 o 
  -6   7  11       18.75        7.62      6.40 o 
  -5   7  11      365.37      368.94     19.08 o 
  -4   7  11       85.04       70.38      9.07 o 
  -3   7  11      111.21       82.96      9.85 o 
  -2   7  11      106.91       86.07      9.35 o 
  -1   7  11     1140.24     1226.45     25.91 o 
   0   7  11       31.77       24.34      3.65 o 
   1   7  11     2309.81     2318.77     44.42 o 
   2   7  11      319.51      367.15     15.63 o 
   3   7  11      189.28      179.26      7.68 o 
   4   7  11       11.42       21.25      3.64 o 
   5   7  11      158.81      137.15     10.63 o 
   6   7  11      491.41      447.78     19.36 o 
   7   7  11      397.93      393.31     18.69 o 
   8   7  11        2.92       -3.45      5.51 o 
   9   7  11        0.38       -3.95      6.45 o 
  10   7  11        5.52       14.47      8.51 o 
  -7   8  11      145.43      171.70     15.02 o 
  -6   8  11       45.60       35.72      8.35 o 
  -5   8  11        8.01        5.17      5.90 o 
  -4   8  11      219.77      236.57     15.19 o 
  -3   8  11      113.46      136.20     11.63 o 
  -2   8  11      100.51      124.13     11.24 o 
  -1   8  11      216.92      190.72      8.17 o 
   0   8  11      588.43      541.75     21.48 o 
   1   8  11      148.67      164.08      7.55 o 
   2   8  11      838.24      882.97     20.57 o 
   3   8  11        4.05        7.91      3.20 o 
   4   8  11      336.10      285.26     14.58 o 
   5   8  11      500.54      540.58     21.64 o 
   6   8  11      130.98      145.44     11.46 o 
   7   8  11      338.53      286.48     15.69 o 
   8   8  11       12.91       10.68      6.62 o 
   9   8  11        0.05       -2.39      6.51 o 
  10   8  11        1.46       -4.84      7.18 o 
  -6   9  11        0.02        1.67      6.23 o 
  -5   9  11        7.51        8.79      6.40 o 
  -4   9  11      578.61      539.69     23.81 o 
  -3   9  11       22.98       10.52      6.06 o 
  -2   9  11       88.85       88.35      9.63 o 
  -1   9  11      104.48      102.32      9.85 o 
   0   9  11      497.40      535.41     21.87 o 
   1   9  11      113.87       88.69      9.12 o 
   2   9  11      342.19      319.20     16.02 o 
   3   9  11      246.66      218.21     13.41 o 
   4   9  11      810.55      866.96     29.77 o 
   5   9  11       48.31       49.52      7.68 o 
   6   9  11      446.90      374.89     17.80 o 
   7   9  11        0.31       -1.67      5.56 o 
   8   9  11        1.49       -3.00      6.23 o 
   9   9  11        0.25        1.72      6.68 o 
  10   9  11        0.09       -7.90      6.84 o 
  -6  10  11        0.56        3.84      6.57 o 
  -5  10  11       73.24       48.57      9.51 o 
  -4  10  11        9.07        2.56      5.68 o 
  -3  10  11       43.39       44.57      8.29 o 
  -2  10  11        7.59        4.01      5.34 o 
  -1  10  11       95.01       92.08      9.68 o 
   0  10  11      283.09      225.73     13.97 o 
   1  10  11       97.97      103.77     10.07 o 
   2  10  11       33.76       10.07      5.45 o 
   3  10  11      325.41      350.69     17.36 o 
   4  10  11        1.95        5.29      5.45 o 
   5  10  11      437.93      434.26     19.58 o 
   6  10  11       36.32       42.01      7.73 o 
   7  10  11        1.52       -4.45      5.34 o 
   8  10  11        3.47       -2.89      6.01 o 
   9  10  11       72.56       53.41      9.79 o 
  10  10  11       39.66       16.64      8.51 o 
  -5  11  11        4.16        0.11      6.12 o 
  -4  11  11        2.76        0.11      5.51 o 
  -3  11  11        3.28       -1.72      5.17 o 
  -2  11  11       61.10       67.99      9.24 o 
  -1  11  11        0.83        0.56      5.29 o 
   0  11  11      281.33      326.71     17.36 o 
   1  11  11       10.41       25.48      6.90 o 
   2  11  11       12.38       15.91      6.34 o 
   3  11  11       32.49       28.82      6.90 o 
   4  11  11      749.50      763.86     28.21 o 
   5  11  11       66.01       85.52      9.85 o 
   6  11  11       84.48       98.15     10.57 o 
   7  11  11       17.13       14.58      6.73 o 
   8  11  11        7.52        4.84      6.73 o 
   9  11  11        1.99        1.39      6.95 o 
  10  11  11       13.17       10.79      8.29 o 
  -4  12  11        1.06        5.90      6.62 o 
  -3  12  11       22.00       34.55      8.23 o 
  -2  12  11        9.32        9.12      6.23 o 
  -1  12  11      246.75      264.34     16.14 o 
   0  12  11       10.40        3.84      5.40 o 
   1  12  11       55.82       49.52      8.46 o 
   2  12  11       66.37       74.83      9.51 o 
   3  12  11       41.57       52.69      8.51 o 
   4  12  11      117.83      122.85     11.35 o 
   5  12  11       59.61      105.60     11.07 o 
   6  12  11       12.60       12.46      7.40 o 
   7  12  11       26.84       20.42      7.51 o 
   8  12  11       66.75       57.98      9.79 o 
   9  12  11        0.01       -3.51      7.07 o 
  -3  13  11       39.05       39.73      8.85 o 
  -2  13  11       27.19       24.81      7.90 o 
  -1  13  11       93.43      102.21     11.29 o 
   0  13  11        3.37        2.34      5.62 o 
   1  13  11       81.95       74.67      9.85 o 
   2  13  11        3.93       -1.00      5.79 o 
   3  13  11      691.23      782.05     30.27 o 
   4  13  11       97.54      102.71     10.96 o 
   5  13  11      121.47      140.82     12.74 o 
   6  13  11        4.42       -1.84      6.34 o 
   7  13  11       47.95       35.00      8.62 o 
   8  13  11        1.82       -9.01      6.01 o 
   9  13  11       29.71       33.33      9.79 o 
  -2  14  11       94.51      102.65     11.80 o 
  -1  14  11       50.99       45.12      9.07 o 
   0  14  11        1.48       -0.33      6.12 o 
   1  14  11       29.23       36.28      8.18 o 
   2  14  11       56.73       49.18      8.90 o 
   3  14  11       76.52       73.44     10.29 o 
   4  14  11       73.25       80.29     10.24 o 
   5  14  11        1.77       -7.40      6.01 o 
   6  14  11        1.61       10.24      7.01 o 
   7  14  11        4.16        4.01      6.95 o 
   8  14  11       23.53       38.17      9.18 o 
  -1  15  11        1.52        0.28      6.23 o 
   0  15  11       29.53       32.10      8.85 o 
   1  15  11       42.11       40.62      9.07 o 
   2  15  11       66.81      105.38     11.80 o 
   3  15  11       23.76       27.60      8.12 o 
   4  15  11       66.47       78.95     10.57 o 
   5  15  11        2.86       -7.68      6.01 o 
   6  15  11        0.26        4.95      6.90 o 
   7  15  11       47.26       54.92     10.24 o 
   2  16  11       60.91       48.07      9.63 o 
   3  16  11       23.78       23.81      8.07 o 
   4  16  11       19.80       24.70      8.18 o 
   5  16  11        3.05        3.95      7.34 o 
  -5  -9  12       14.49        9.18      7.85 o 
  -4  -9  12        0.00        5.62      7.07 o 
  -3  -9  12        4.10        1.00      5.79 o 
  -2  -9  12        0.09       -1.72      5.90 o 
  -1  -9  12        0.59       -2.62      6.29 o 
   0  -9  12        5.59       -1.44      4.85 o 
   1  -9  12        2.34        3.04      5.11 o 
  -6  -8  12        0.52        6.40      7.29 o 
  -5  -8  12        1.45       -0.50      5.73 o 
  -4  -8  12       45.73       55.08      9.12 o 
  -3  -8  12       38.56       31.71      7.90 o 
  -2  -8  12       28.18       26.26      7.46 o 
  -1  -8  12        3.01        0.89      5.95 o 
   0  -8  12       71.66       73.38      7.46 o 
   1  -8  12        3.44       -2.24      4.45 o 
   2  -8  12       89.05      101.78      8.93 o 
   3  -8  12        2.72       10.68      8.35 o 
  -7  -7  12        4.81       -4.62      6.68 o 
  -6  -7  12        2.92       -1.11      6.79 o 
  -5  -7  12        2.03       17.19      7.18 o 
  -4  -7  12        0.15        0.78      5.90 o 
  -3  -7  12        2.25       -3.56      5.06 o 
  -2  -7  12        0.15       -6.79      4.67 o 
  -1  -7  12       58.93       75.33      9.40 o 
   0  -7  12       12.11       11.63      6.34 o 
   1  -7  12       11.71        3.64      4.39 o 
   2  -7  12       20.98       24.32      5.48 o 
   3  -7  12       23.79       35.72      9.29 o 
   4  -7  12      122.63      143.77     15.19 o 
  -8  -6  12       27.54       30.10      8.74 o 
  -7  -6  12        2.66       12.30      7.18 o 
  -6  -6  12       60.27       55.36      9.24 o 
  -5  -6  12       14.09        4.67      6.23 o 
  -4  -6  12       16.94       12.63      6.12 o 
  -3  -6  12       10.89       17.75      6.45 o 
  -2  -6  12       19.35       28.43      7.23 o 
  -1  -6  12       56.39       45.62      7.90 o 
   0  -6  12       64.30       66.15      8.62 o 
   1  -6  12       31.80       34.46      5.51 o 
   2  -6  12        2.61       -1.83      5.68 o 
   3  -6  12       42.36       37.57      5.89 o 
   4  -6  12        1.49        0.89      7.23 o 
   5  -6  12       73.59       74.39     12.18 o 
  -8  -5  12        0.18        2.89      6.57 o 
  -7  -5  12        0.12        1.56      6.45 o 
  -6  -5  12      143.28      154.12     13.13 o 
  -5  -5  12        7.78        9.12      6.40 o 
  -4  -5  12       51.76       52.63      8.46 o 
  -3  -5  12       63.55       71.72      8.85 o 
  -2  -5  12        7.78       10.13      6.18 o 
  -1  -5  12       61.19       73.61      8.85 o 
   0  -5  12       12.80       15.91      6.12 o 
   1  -5  12       31.42       15.98      4.41 o 
   2  -5  12       57.59       61.08      6.25 o 
   3  -5  12       97.28      134.02      8.69 o 
   4  -5  12      102.67      142.82      9.60 o 
   5  -5  12      127.70      149.95     14.69 o 
   6  -5  12       21.34       25.70      9.18 o 
  -8  -4  12        5.47        1.45      6.18 o 
  -7  -4  12        3.27       -2.00      5.84 o 
  -6  -4  12       12.16        4.17      5.95 o 
  -5  -4  12       51.80       40.95      7.96 o 
  -4  -4  12        0.22        5.56      5.84 o 
  -3  -4  12      644.42      632.33     24.48 o 
  -2  -4  12      962.11      919.48     31.44 o 
  -1  -4  12      421.22      411.28     18.64 o 
   0  -4  12      127.19      131.70     10.40 o 
   1  -4  12        0.20        2.78      4.26 o 
   2  -4  12      119.20       98.08      6.97 o 
   3  -4  12       36.96       67.19      6.31 o 
   4  -4  12      246.58      261.34     11.35 o 
   5  -4  12       15.42        9.18      7.34 o 
   6  -4  12       50.76       58.64     10.57 o 
   7  -4  12       34.64       40.56     10.07 o 
  -8  -3  12        1.13        0.89      5.79 o 
  -7  -3  12      133.31      129.80     11.91 o 
  -6  -3  12        9.46        4.95      6.06 o 
  -5  -3  12      103.25      113.22     10.18 o 
  -4  -3  12      619.37      644.52     24.43 o 
  -3  -3  12        0.41        2.84      5.45 o 
  -2  -3  12      205.83      217.60     13.24 o 
  -1  -3  12      169.01      197.41     12.35 o 
   0  -3  12      423.75      346.13     16.47 o 
   1  -3  12       12.54        8.74      3.56 o 
   2  -3  12       64.79       62.06      8.48 o 
   3  -3  12       37.97       64.74      5.96 o 
   4  -3  12       36.70       40.83      5.49 o 
   5  -3  12       70.34       78.80      6.88 o 
   6  -3  12        1.08       -7.62      5.45 o 
   7  -3  12       21.39       27.04      8.79 o 
  -9  -2  12        9.24        5.62      6.51 o 
  -7  -2  12        3.90       15.13      6.34 o 
  -6  -2  12        7.06        5.73      5.45 o 
  -5  -2  12       40.35       35.00      6.51 o 
  -4  -2  12      332.31      278.64     14.97 o 
  -3  -2  12      193.58      161.74     11.68 o 
  -2  -2  12     1006.86      922.88     30.27 o 
  -1  -2  12       54.61       41.01      6.79 o 
   0  -2  12       55.42       67.82      7.51 o 
   2  -2  12      311.25      357.21     11.66 o 
   3  -2  12       40.72       52.22      5.19 o 
   4  -2  12      207.73      221.56      9.71 o 
   5  -2  12        0.17        2.30      4.09 o 
   6  -2  12       42.47       34.07      5.33 o 
   7  -2  12       37.25       54.97      9.79 o 
   8  -2  12        0.03       -1.61      7.18 o 
  -9  -1  12        1.66        1.72      6.01 o 
  -8  -1  12       28.43       49.41      8.51 o 
  -7  -1  12       18.01       16.71      4.28 o 
  -6  -1  12       25.81       26.78      4.44 o 
  -5  -1  12      135.92      134.99      7.36 o 
  -4  -1  12        0.32        6.26      2.97 o 
  -3  -1  12      709.82      718.74     24.93 o 
  -2  -1  12        0.23       -1.72      3.95 o 
  -1  -1  12      382.63      306.29     14.63 o 
   0  -1  12      552.42      479.60     18.69 o 
   1  -1  12        0.27       -2.89      3.84 o 
   2  -1  12      583.37      629.17     22.56 o 
   3  -1  12       50.61       35.24      4.48 o 
   4  -1  12      168.60      197.18     12.24 o 
   5  -1  12       17.10       10.46      4.01 o 
   6  -1  12       46.34       59.33      5.94 o 
   7  -1  12       16.98       12.57      6.95 o 
   8  -1  12       53.52       31.32      9.18 o 
  -9   0  12        0.16        3.67      6.68 o 
  -8   0  12       13.90       13.91      6.95 o 
  -7   0  12       18.03       29.49      6.84 o 
  -6   0  12       22.24       25.12      4.31 o 
  -5   0  12       15.65       11.58      4.65 o 
  -4   0  12       88.45       84.83      5.70 o 
  -3   0  12      404.84      373.07     10.91 o 
  -2   0  12      112.76      127.09      6.23 o 
  -1   0  12       82.30       74.68      4.68 o 
   0   0  12      153.01      153.05      6.25 o 
   1   0  12      303.36      285.54     13.52 o 
   2   0  12      525.40      549.06     22.90 o 
   3   0  12      171.32      192.79      8.15 o 
   4   0  12        0.42       -4.25      2.83 o 
   5   0  12       92.54      104.65      6.67 o 
   6   0  12        3.47        8.79      6.62 o 
   7   0  12       10.26       12.32      4.51 o 
  -9   1  12       20.97       28.77      8.35 o 
  -8   1  12       23.44       17.58      7.01 o 
  -7   1  12      108.02      111.33     10.79 o 
  -6   1  12      140.40      147.44     11.41 o 
  -5   1  12      477.70      526.20     14.52 o 
  -4   1  12      733.55      718.75     17.37 o 
  -3   1  12      219.67      219.58      8.07 o 
  -2   1  12        4.16        3.42      2.48 o 
  -1   1  12      229.85      226.03      7.86 o 
   0   1  12      476.09      457.95     11.83 o 
   1   1  12       20.05       25.42      4.26 o 
   2   1  12      108.77       87.15      5.27 o 
   3   1  12       92.13       69.59      7.98 o 
   4   1  12      315.68      356.34     11.13 o 
   5   1  12      295.68      297.11     15.02 o 
   6   1  12      144.04      167.30     11.85 o 
   7   1  12      316.90      338.95     17.53 o 
  -9   2  12        0.02        2.23      6.45 o 
  -8   2  12        1.12       -7.85      5.23 o 
  -7   2  12       17.85       19.14      6.90 o 
  -6   2  12        5.62        4.67      5.40 o 
  -5   2  12      221.83      243.86      9.34 o 
  -4   2  12       79.17      102.78      6.13 o 
  -3   2  12      233.57      257.70     10.91 o 
  -2   2  12        7.29        8.38      2.71 o 
  -1   2  12     1054.83      948.08     20.49 o 
   0   2  12      232.62      228.37      7.89 o 
   1   2  12     2099.22     1899.77     36.48 o 
   2   2  12      325.78      332.97     12.18 o 
   3   2  12     1045.99     1031.76     22.29 o 
   4   2  12       40.52       30.22      3.97 o 
   5   2  12       14.70       10.81      4.59 o 
   6   2  12      124.05      118.18     10.24 o 
   7   2  12       80.17       91.16      7.12 o 
   8   2  12       11.43       11.91      6.51 o 
  -9   3  12       24.88       27.21      8.74 o 
  -8   3  12       10.27       11.29      7.34 o 
  -7   3  12       23.48       17.25      6.95 o 
  -6   3  12      540.23      538.52     22.81 o 
  -5   3  12       82.75       63.59      8.29 o 
  -4   3  12      202.54      217.67      8.48 o 
  -3   3  12        5.23       16.56      6.20 o 
  -2   3  12        3.65        5.64      2.65 o 
  -1   3  12      922.62      936.73     21.20 o 
   0   3  12      237.58      260.94      8.57 o 
   1   3  12      127.21      137.48      6.35 o 
   2   3  12       40.96       48.43      4.17 o 
   3   3  12        8.39        6.14      5.95 o 
   4   3  12        0.49       -0.16      2.93 o 
   5   3  12      459.24      521.97     14.59 o 
   6   3  12       79.50       82.44     13.16 o 
   7   3  12       38.12       31.41      5.25 o 
   8   3  12       81.44       92.92      8.51 o 
   9   3  12       65.40       80.73     11.07 o 
  10   3  12        9.86        5.84      8.07 o 
  -8   4  12        1.14        7.12      6.84 o 
  -7   4  12        0.08        1.45      5.95 o 
  -6   4  12      113.48       99.09     10.63 o 
  -5   4  12      527.92      537.19     22.31 o 
  -4   4  12       29.88       26.15      6.34 o 
  -3   4  12      109.94      107.09      6.05 o 
  -2   4  12     1908.80     1787.60     41.73 o 
  -1   4  12       49.03       44.77      4.34 o 
   0   4  12     1084.15      976.03     21.26 o 
   1   4  12      193.64      211.23      7.85 o 
   2   4  12      232.43      243.15     11.49 o 
   3   4  12       29.91       31.42      3.83 o 
   4   4  12      246.74      216.90     11.27 o 
   5   4  12        4.03        3.37      6.62 o 
   6   4  12      411.43      411.26     22.95 o 
   7   4  12        1.33        8.93      4.30 o 
   8   4  12       53.50       67.60      9.96 o 
   9   4  12       22.68       24.15      8.57 o 
  10   4  12        1.60       -1.39      7.68 o 
  -8   5  12       35.66       31.66      8.79 o 
  -7   5  12       73.71       56.86      9.35 o 
  -6   5  12      210.28      195.79     14.08 o 
  -5   5  12        5.16        7.23      6.01 o 
  -4   5  12       10.71       14.19      5.68 o 
  -3   5  12       11.74        6.48      4.45 o 
  -2   5  12       13.02       10.91      4.95 o 
  -1   5  12      628.22      624.73     17.75 o 
   0   5  12      574.96      617.78     15.18 o 
   1   5  12       14.59       14.18      5.26 o 
   2   5  12       20.24       17.06      4.87 o 
   3   5  12       74.28      100.27      6.06 o 
   4   5  12      600.66      634.06     16.24 o 
   5   5  12       54.07       65.22      7.46 o 
   6   5  12      317.55      391.67     19.92 o 
   7   5  12      430.70      425.44     14.47 o 
   8   5  12       63.10       61.42      9.40 o 
   9   5  12        8.02       15.36      7.85 o 
  10   5  12       42.53       38.22     10.24 o 
  -8   6  12       27.90       37.61      9.46 o 
  -7   6  12        5.24        7.73      6.45 o 
  -6   6  12        4.64        8.29      6.29 o 
  -5   6  12      185.99      171.92     13.24 o 
  -4   6  12      378.38      364.99     17.97 o 
  -3   6  12     1141.71     1072.04     35.16 o 
  -2   6  12     1729.94     1719.13     34.25 o 
  -1   6  12      172.06      177.67      7.55 o 
   0   6  12        0.51       -2.20      2.49 o 
   1   6  12       71.11       57.62      8.12 o 
   2   6  12      101.63       85.25      5.58 o 
   3   6  12       53.25       40.76      4.40 o 
   4   6  12      403.66      422.45     12.74 o 
   5   6  12     1161.77     1084.27     24.45 o 
   6   6  12       42.85       48.27      5.84 o 
   7   6  12       34.49       39.50      7.90 o 
   8   6  12      148.99      134.92     12.52 o 
   9   6  12        8.37       -0.67      6.95 o 
  10   6  12        0.06      -11.07      7.51 o 
  -7   7  12       46.61       52.19     10.13 o 
  -6   7  12        1.41       -2.67      5.79 o 
  -5   7  12        4.71       -0.72      5.62 o 
  -4   7  12      106.63      123.91     11.57 o 
  -3   7  12      155.99      188.61     13.13 o 
  -2   7  12       91.56       95.64      9.85 o 
  -1   7  12      753.46      587.78     72.52 o 
   0   7  12      163.10      135.36      6.87 o 
   1   7  12       43.60       48.04      8.37 o 
   2   7  12       26.59       43.71      4.56 o 
   3   7  12        0.97       -0.94      2.78 o 
   4   7  12     1197.96     1124.38     25.12 o 
   5   7  12       21.26       17.02      4.17 o 
   6   7  12       79.71      100.93      9.79 o 
   7   7  12       29.26       42.73      8.07 o 
   8   7  12        3.68        2.06      6.34 o 
   9   7  12        0.75       -9.18      6.12 o 
  10   7  12       29.03       40.12     10.18 o 
  -7   8  12       19.47       33.77      8.90 o 
  -6   8  12      100.59      120.40     12.69 o 
  -5   8  12      161.33      136.48     12.57 o 
  -4   8  12        0.74        1.78      5.79 o 
  -3   8  12      194.80      213.15     14.02 o 
  -2   8  12      396.74      370.83     18.25 o 
  -1   8  12      108.14      107.16     12.38 o 
   0   8  12       16.58        9.88      3.49 o 
   1   8  12       61.70       64.19      5.26 o 
   2   8  12      118.05      108.84      6.69 o 
   3   8  12      428.57      458.46     13.57 o 
   4   8  12       22.12       24.03      4.17 o 
   5   8  12      131.05      167.47     11.91 o 
   6   8  12        1.48       -1.17      5.06 o 
   7   8  12       64.55       38.00      7.57 o 
   8   8  12       71.28       70.22     10.13 o 
   9   8  12       21.96       15.69      8.07 o 
  10   8  12       18.33       17.80      8.79 o 
  -6   9  12        5.06       -4.51      6.01 o 
  -5   9  12       18.17       23.09      7.46 o 
  -4   9  12       56.88       69.99      9.68 o 
  -3   9  12       11.97        8.07      6.06 o 
  -2   9  12      516.36      569.74     23.98 o 
  -1   9  12       64.95       62.70      8.79 o 
   0   9  12        0.41        2.82      1.92 o 
   1   9  12        4.80        0.92      3.03 o 
   2   9  12      129.47      156.62     11.57 o 
   3   9  12        7.83        6.29      5.29 o 
   4   9  12       24.65       22.37      6.06 o 
   5   9  12       35.51       25.98      6.62 o 
   6   9  12      190.31      186.06     12.74 o 
   7   9  12       10.67        4.78      6.06 o 
   8   9  12       24.21       13.08      7.40 o 
   9   9  12       14.57        3.34      7.07 o 
  10   9  12       25.49       28.21      9.29 o 
  -6  10  12       37.93       39.61      9.35 o 
  -5  10  12        8.49        2.89      6.40 o 
  -4  10  12        7.33       -0.56      5.45 o 
  -3  10  12        3.42        4.17      6.01 o 
  -2  10  12      134.13      138.76     12.18 o 
  -1  10  12      126.96      131.31     11.74 o 
   0  10  12       39.79       45.46      7.73 o 
   1  10  12      558.55      568.18     23.54 o 
   2  10  12      158.51      195.96     13.35 o 
   3  10  12       17.48       25.43      6.90 o 
   4  10  12       11.07       19.86      6.34 o 
   5  10  12      201.40      196.18     13.35 o 
   6  10  12        0.98       -2.39      4.95 o 
   7  10  12       52.62       30.38      7.40 o 
   8  10  12      117.00      119.79     12.07 o 
   9  10  12        7.45       10.52      7.62 o 
  10  10  12       40.73       43.45     10.01 o 
  -5  11  12       53.68       41.95      9.01 o 
  -4  11  12      107.25      135.20     13.13 o 
  -3  11  12       67.21       75.28     10.24 o 
  -2  11  12       24.97       21.59      7.12 o 
  -1  11  12       56.83       52.69      8.85 o 
   0  11  12       25.37       20.36      6.45 o 
   1  11  12       60.44       61.81      8.74 o 
   2  11  12        1.24       -1.61      5.06 o 
   3  11  12        1.82        2.34      5.34 o 
   4  11  12      487.54      493.62     21.42 o 
   5  11  12        1.52        5.45      5.90 o 
   6  11  12       36.16       30.38      7.29 o 
   7  11  12        0.07       -4.12      5.56 o 
   8  11  12       22.98       37.78      8.29 o 
   9  11  12      133.31      151.61     14.24 o 
  -4  12  12        7.31       -4.01      5.90 o 
  -3  12  12       26.60       24.93      7.73 o 
  -2  12  12        6.22        2.56      5.73 o 
  -1  12  12        0.70       -1.95      5.06 o 
   0  12  12       96.26      123.85     11.80 o 
   1  12  12        2.19       -3.34      5.12 o 
   2  12  12      199.33      206.14     14.52 o 
   3  12  12       32.98       61.59      9.18 o 
   4  12  12       40.11       50.85      8.46 o 
   5  12  12      239.92      288.71     16.80 o 
   6  12  12        8.53       14.02      7.01 o 
   7  12  12        4.88       -3.73      6.18 o 
   8  12  12       67.95       78.06     11.13 o 
   9  12  12       19.24       12.85      8.74 o 
  -3  13  12       42.22       44.29      9.18 o 
  -2  13  12        0.43        2.17      5.90 o 
  -1  13  12       35.73       46.01      9.01 o 
   0  13  12        1.02        4.62      6.06 o 
   1  13  12       47.52       51.52      8.90 o 
   2  13  12        6.78       -1.95      5.56 o 
   3  13  12       37.77       58.48      9.51 o 
   4  13  12        1.49        4.23      5.90 o 
   5  13  12       65.50       77.06     10.18 o 
   6  13  12        4.75       -8.51      5.68 o 
   7  13  12       58.38       59.03     10.01 o 
   8  13  12        1.20        0.28      7.18 o 
  -2  14  12        1.59        4.67      6.45 o 
  -1  14  12        0.64        5.40      6.90 o 
   0  14  12       24.71       26.93      8.18 o 
   1  14  12      101.19       59.09      9.96 o 
   2  14  12       37.05       51.30      9.40 o 
   3  14  12        0.03        1.56      6.06 o 
   4  14  12      267.73      262.11     16.52 o 
   5  14  12        0.06        0.45      6.12 o 
   6  14  12        4.98        7.40      7.01 o 
   7  14  12        4.29       -6.12      6.62 o 
   8  14  12       57.06       58.09     10.35 o 
   0  15  12        0.09       -2.39      6.73 o 
   1  15  12       15.18       24.76      8.35 o 
   2  15  12        8.23        7.85      6.84 o 
   3  15  12        3.26        1.28      6.40 o 
   4  15  12        3.33       -0.33      6.51 o 
   5  15  12       10.54       13.19      7.51 o 
   6  15  12       76.77       86.57     11.63 o 
   3  16  12       31.84       17.53      7.85 o 
   4  16  12       17.82       29.27      8.40 o 
  -2  -9  13       69.54       58.14      9.85 o 
  -5  -8  13        0.02       -1.61      6.62 o 
  -4  -8  13        0.00        3.17      6.79 o 
  -3  -8  13       35.93       55.64      9.29 o 
  -2  -8  13       13.72       27.26      8.23 o 
  -1  -8  13        0.78        7.96      6.95 o 
   0  -8  13       55.73       51.50      6.96 o 
   1  -8  13       54.42       61.10      7.36 o 
  -6  -7  13       13.70       11.96      6.79 o 
  -5  -7  13        7.65       13.35      6.57 o 
  -4  -7  13      181.04      181.16     14.24 o 
  -3  -7  13       18.78       23.76      7.73 o 
  -2  -7  13       75.08       68.16      9.12 o 
  -1  -7  13        0.05       -2.06      5.62 o 
   0  -7  13        4.98        0.33      4.56 o 
   1  -7  13       39.61       53.45     13.13 o 
   2  -7  13       38.36       38.81      6.36 o 
   3  -7  13        2.39       -6.12      7.01 o 
  -7  -6  13       25.39       38.33      9.24 o 
  -6  -6  13       22.23       14.24      6.95 o 
  -5  -6  13       66.48       55.69      9.29 o 
  -4  -6  13        1.01        3.17      6.12 o 
  -3  -6  13       35.55       32.05      7.34 o 
  -2  -6  13       11.79       21.53      7.12 o 
  -1  -6  13      128.78      119.73     11.24 o 
   0  -6  13      154.72      157.85     12.74 o 
   1  -6  13        0.58       -4.59      4.09 o 
   2  -6  13       45.85       55.39      6.57 o 
   3  -6  13        0.61       -4.71      4.36 o 
   4  -6  13       10.61        7.12      8.01 o 
  -7  -5  13       49.33       62.09      9.90 o 
  -6  -5  13        3.11       -2.67      6.51 o 
  -5  -5  13      236.53      235.07     15.47 o 
  -4  -5  13        0.33       -2.34      5.06 o 
  -3  -5  13       15.17        5.45      6.01 o 
  -2  -5  13       52.59       68.94      9.12 o 
  -1  -5  13       28.11       52.02      7.96 o 
   0  -5  13       23.12       19.70      6.79 o 
   1  -5  13      137.36      143.87      8.71 o 
   2  -5  13       26.44       28.60      5.48 o 
   3  -5  13       61.47       73.37      7.04 o 
   4  -5  13        1.24       -3.85      5.84 o 
   5  -5  13        0.41        4.62      7.51 o 
  -8  -4  13        5.78        4.90      6.95 o 
  -7  -4  13        5.45        0.72      6.34 o 
  -6  -4  13        0.01       -2.34      5.95 o 
  -5  -4  13      158.35      170.70     13.13 o 
  -4  -4  13        2.34        1.00      5.34 o 
  -3  -4  13      108.22       98.09     10.18 o 
  -2  -4  13       97.92       88.13      9.68 o 
  -1  -4  13      212.38      212.82     13.91 o 
   0  -4  13        0.02        3.56      5.51 o 
   1  -4  13        2.01        0.79      4.31 o 
   2  -4  13        3.04       -3.23      3.57 o 
   3  -4  13       20.43       20.94      5.04 o 
   4  -4  13       27.90       35.65      9.12 o 
   5  -4  13        3.87        6.68      7.18 o 
   6  -4  13        0.90       11.80      7.73 o 
  -8  -3  13       84.19       95.92     11.02 o 
  -7  -3  13       20.12       24.70      7.40 o 
  -6  -3  13       11.00        8.07      5.73 o 
  -5  -3  13      525.96      509.48     22.03 o 
  -4  -3  13      143.52      128.41     10.96 o 
  -3  -3  13       73.64       74.44      8.96 o 
  -2  -3  13      204.19      185.89     13.08 o 
  -1  -3  13        0.43       -2.67      5.84 o 
   0  -3  13      258.69      278.64     15.36 o 
   1  -3  13       23.83       34.90      4.94 o 
   2  -3  13      272.65      298.44     11.23 o 
   3  -3  13       19.82       14.06      4.95 o 
   4  -3  13        0.02       -0.63      6.29 o 
   5  -3  13       32.96       25.47      8.76 o 
   6  -3  13        3.27        0.89      6.68 o 
   7  -3  13       22.50       23.37      8.85 o 
  -7  -2  13        3.07       -4.28      5.23 o 
  -6  -2  13      122.76      155.51     12.41 o 
  -5  -2  13       63.32       71.22      9.01 o 
  -4  -2  13      547.96      600.12     23.37 o 
  -3  -2  13       23.38       13.02      6.12 o 
  -2  -2  13      110.02       99.09      9.68 o 
  -1  -2  13       25.47       36.61      7.01 o 
   0  -2  13       12.89        3.62      4.90 o 
   1  -2  13        3.22       -1.56      2.01 o 
   2  -2  13       59.69       44.04     15.66 o 
   3  -2  13        1.16       -2.19      3.78 o 
   4  -2  13       14.53       18.36      4.70 o 
   5  -2  13       68.71       68.51      6.59 o 
   6  -2  13        3.86        2.84      6.34 o 
  -8  -1  13       76.13       73.44      9.57 o 
  -7  -1  13       82.49       96.09     10.13 o 
  -6  -1  13        2.19        2.56      5.56 o 
  -5  -1  13       17.95       35.05      6.84 o 
  -4  -1  13       70.93       65.49      8.12 o 
  -3  -1  13       27.76       28.60      6.79 o 
  -2  -1  13     1189.01     1139.98     36.00 o 
  -1  -1  13        3.87        4.78      4.67 o 
   0  -1  13       98.74      111.83      9.35 o 
   1  -1  13      227.83      232.16     12.49 o 
   2  -1  13       16.78       18.70      4.15 o 
   3  -1  13      223.99      230.05     13.24 o 
   4  -1  13       56.08       52.34     15.86 o 
   5  -1  13       61.92       52.80      8.18 o 
   6  -1  13       42.94       38.06      7.79 o 
  -8   0  13       27.07       28.43      7.79 o 
  -7   0  13      219.02      249.26     15.36 o 
  -6   0  13        1.50       -3.00      3.26 o 
  -5   0  13      706.35      687.47     17.55 o 
  -4   0  13       10.78        8.50      3.42 o 
  -3   0  13       20.27       22.07      6.73 o 
  -2   0  13        5.06        3.78      5.01 o 
  -1   0  13        2.20        2.28      4.23 o 
   0   0  13       36.11       44.34      6.45 o 
   1   0  13       18.36       24.48      5.68 o 
   2   0  13      412.33      364.10     16.52 o 
   3   0  13        0.21       -2.62      4.51 o 
   4   0  13       40.83       61.59      8.18 o 
   5   0  13        0.71       -6.93      4.62 o 
   6   0  13       10.52        9.96      6.34 o 
   7   0  13      225.49      234.57     14.91 o 
  -8   1  13       99.72      101.99     11.41 o 
  -7   1  13       92.65       88.58     10.29 o 
  -6   1  13       19.34       16.08      6.29 o 
  -5   1  13       18.36       17.90      3.97 o 
  -4   1  13       16.55       20.91      3.87 o 
  -3   1  13       11.11        5.18      3.06 o 
  -2   1  13      165.37      149.96      6.83 o 
  -1   1  13       79.03       67.77      4.76 o 
   0   1  13      188.45      174.41     11.10 o 
   1   1  13       80.06       64.35      4.58 o 
   2   1  13      538.81      646.19     23.76 o 
   3   1  13      175.04      180.66     11.91 o 
   4   1  13       80.46       91.97      8.85 o 
   5   1  13        0.41        6.51      5.56 o 
   6   1  13      108.28      134.92     11.52 o 
   7   1  13        4.70       -1.45      5.56 o 
  -8   2  13       11.56       10.46      7.12 o 
  -7   2  13      208.75      196.24     14.08 o 
  -6   2  13       74.56       75.61      9.24 o 
  -4   2  13        4.66        2.19      6.29 o 
  -3   2  13      285.04      302.67     17.14 o 
  -2   2  13      154.65      121.14      6.23 o 
  -1   2  13      262.33      297.52      9.55 o 
   0   2  13       57.97       57.52      5.15 o 
   1   2  13        9.34       11.21      2.86 o 
   2   2  13       31.97       30.25      3.70 o 
   3   2  13       31.66       36.78      4.31 o 
   4   2  13      106.91      106.53      6.69 o 
   5   2  13      155.95      205.80      9.17 o 
   6   2  13      125.84      153.90     11.91 o 
   7   2  13      133.49      146.16     12.57 o 
   8   2  13        0.50        3.73      6.51 o 
  -8   3  13      124.33      144.55     13.80 o 
  -7   3  13       34.06       31.77      8.29 o 
  -6   3  13       20.01       30.99      7.18 o 
  -5   3  13        0.04        1.28      5.01 o 
  -3   3  13      465.74      421.07     18.61 o 
  -2   3  13      186.67      157.25      7.14 o 
  -1   3  13      543.69      500.82     13.26 o 
   0   3  13       36.08       27.52      3.58 o 
   1   3  13       63.31       57.93      7.46 o 
   2   3  13      468.89      479.71     16.02 o 
   3   3  13      334.49      275.06     49.71 o 
   4   3  13      154.41      111.17      9.90 o 
   5   3  13      775.56      498.74     19.36 o 
   6   3  13       78.49       71.20      5.98 o 
   7   3  13        2.57       -3.34      3.75 o 
   8   3  13      159.68      162.28      9.61 o 
  -8   4  13       91.08      106.33     12.80 o 
  -7   4  13        5.82        3.23      5.95 o 
  -6   4  13       51.04       39.67      7.90 o 
  -5   4  13      183.46      196.24     13.69 o 
  -4   4  13      525.28      539.25     21.75 o 
  -3   4  13        4.51        1.87      2.66 o 
  -2   4  13      524.76      504.56     13.66 o 
  -1   4  13       39.04       37.75      4.17 o 
   0   4  13        7.08        2.81      2.79 o 
   1   4  13       55.88       82.73      5.35 o 
   2   4  13      302.68      311.10      9.92 o 
   3   4  13        5.46        4.17      3.09 o 
   4   4  13     2234.73     2284.35     49.85 o 
   5   4  13        2.08        6.72      3.89 o 
   6   4  13      202.08      210.52      9.59 o 
   7   4  13        0.52       -5.66      3.78 o 
   8   4  13       15.02       10.58      5.62 o 
   9   4  13        0.01       -1.95      7.29 o 
  -8   5  13       52.52       69.44     10.96 o 
  -7   5  13        2.79        6.34      6.12 o 
  -6   5  13        2.13        3.95      6.01 o 
  -5   5  13       54.19       46.57      8.23 o 
  -4   5  13       68.57       59.76      8.40 o 
  -3   5  13      365.97      352.55     17.64 o 
  -2   5  13       28.14       40.65      4.34 o 
  -1   5  13      382.38      355.92     11.17 o 
   0   5  13       11.54       13.22      3.38 o 
   1   5  13      759.64      729.46     17.55 o 
   2   5  13        3.85        5.38      2.95 o 
   3   5  13       99.53       87.00      5.92 o 
   4   5  13       29.68       20.40      5.12 o 
   5   5  13      439.08      406.93     16.05 o 
   6   5  13       28.59       42.93      6.62 o 
   7   5  13        0.37        0.18      4.03 o 
   8   5  13       38.79       47.46      8.85 o 
   9   5  13       42.31       40.45      9.46 o 
  10   5  13        0.22       -2.28      8.18 o 
  -7   6  13        0.28       -2.67      5.90 o 
  -6   6  13       89.36       90.02     11.18 o 
  -5   6  13       71.01       74.83      9.90 o 
  -4   6  13       28.62       40.84      7.85 o 
  -3   6  13      230.73      265.79     15.13 o 
  -2   6  13       71.24       64.90      5.09 o 
  -1   6  13       79.01       90.44      5.86 o 
   0   6  13       56.80       48.27      4.67 o 
   1   6  13      192.79      221.22      8.59 o 
   2   6  13      178.51      145.37      7.11 o 
   3   6  13        4.08        4.82      3.28 o 
   4   6  13      273.08      283.04     10.54 o 
   5   6  13      146.54      151.71      8.06 o 
   6   6  13        3.49        7.95      4.40 o 
   7   6  13       67.33       56.59      6.27 o 
   8   6  13       36.49       25.98      8.07 o 
   9   6  13       13.07       11.46      8.01 o 
  10   6  13        4.61        8.90      8.74 o 
  -7   7  13        0.64        5.23      6.95 o 
  -6   7  13       84.00       54.53      9.63 o 
  -5   7  13        0.26        0.61      5.73 o 
  -4   7  13       29.96       39.73      7.85 o 
  -3   7  13      108.55       73.78      9.18 o 
  -2   7  13      331.10      271.26     13.41 o 
   0   7  13        0.61       -3.31      4.73 o 
   1   7  13        6.02        5.12      3.31 o 
   2   7  13      260.44      288.27     10.25 o 
   3   7  13      440.79      450.71     13.45 o 
   4   7  13      375.85      373.14     12.29 o 
   5   7  13      317.84      336.53     11.92 o 
   6   7  13        4.77       -2.06      3.56 o 
   7   7  13       43.47       38.22      7.90 o 
   8   7  13       36.05       45.79      9.12 o 
   9   7  13        0.02        2.73      7.12 o 
  10   7  13       27.13       18.64      9.68 o 
  -6   8  13        0.52       -0.11      6.40 o 
  -5   8  13      177.34      157.74     13.63 o 
  -4   8  13        8.62        8.46      6.29 o 
  -3   8  13       27.45       14.74      6.45 o 
  -2   8  13      407.69      374.67     18.69 o 
  -1   8  13        1.78        2.59      3.41 o 
   0   8  13      380.95      405.41     12.65 o 
   1   8  13       50.15       64.75      5.47 o 
   2   8  13       10.39       15.99      3.98 o 
   3   8  13       46.18       48.87      5.17 o 
   4   8  13      113.03      113.68     10.57 o 
   5   8  13       81.00       66.81      5.92 o 
   6   8  13       17.66       11.68      6.01 o 
   7   8  13      186.71      163.19     12.80 o 
   8   8  13        2.06       -8.18      5.45 o 
   9   8  13       75.55       66.82     10.85 o 
  10   8  13       15.34        8.18      8.18 o 
  -6   9  13        5.20       12.74      7.40 o 
  -5   9  13        5.97        7.79      7.01 o 
  -4   9  13        1.45        6.12      6.06 o 
  -3   9  13       18.59        7.62      6.29 o 
  -2   9  13      180.35      209.92     14.47 o 
  -1   9  13       51.48       51.24      8.35 o 
   0   9  13      122.24      115.88      9.01 o 
   1   9  13       10.79        3.82      3.50 o 
   2   9  13      817.55      913.55     22.03 o 
   3   9  13       80.27       76.26      8.48 o 
   4   9  13      583.33      616.36     24.15 o 
   5   9  13       39.59       40.00      7.73 o 
   6   9  13        0.01       -2.39      5.17 o 
   7   9  13       36.25       57.31      9.01 o 
   8   9  13       46.06       39.39      8.96 o 
   9   9  13       12.38        9.79      7.85 o 
  10   9  13       18.80       15.19      8.90 o 
  -5  10  13       23.09       15.69      7.23 o 
  -4  10  13       23.37       18.92      7.18 o 
  -3  10  13      118.10      102.32     11.24 o 
  -2  10  13       97.63      102.37     11.13 o 
  -1  10  13       47.67       39.78      8.18 o 
   0  10  13      109.10       93.97     10.29 o 
   1  10  13      169.21      170.98     12.96 o 
   2  10  13       22.17       17.64      6.62 o 
   3  10  13       76.09       58.53      8.62 o 
   4  10  13        2.05        5.06      5.34 o 
   5  10  13      206.68      173.70     12.91 o 
   6  10  13      111.49       99.87     10.74 o 
   7  10  13        8.73        3.00      6.51 o 
   8  10  13       10.96       15.52      7.51 o 
   9  10  13       17.32       20.20      8.29 o 
  -5  11  13        1.43       -1.72      6.06 o 
  -4  11  13       10.34       -0.11      5.90 o 
  -3  11  13       11.35       10.79      6.84 o 
  -2  11  13       13.83        0.56      5.62 o 
  -1  11  13        0.01        2.78      5.51 o 
   0  11  13      159.03      177.93     13.46 o 
   1  11  13      152.62      156.84     12.85 o 
   2  11  13      169.48      173.26     13.30 o 
   3  11  13        8.10       11.80      6.40 o 
   4  11  13       23.76       39.89      7.57 o 
   5  11  13        7.91        2.34      5.73 o 
   6  11  13        7.42        4.62      6.23 o 
   7  11  13        9.47       11.68      6.73 o 
   8  11  13        8.36       -3.56      6.12 o 
   9  11  13        1.42       -2.56      7.18 o 
  -4  12  13       54.72       70.72     11.07 o 
  -3  12  13       69.39       83.12     11.07 o 
  -2  12  13       13.71       17.97      7.29 o 
  -1  12  13        5.08       19.70      6.95 o 
   0  12  13       85.55       79.90     10.29 o 
   1  12  13       60.36       73.16     10.18 o 
   2  12  13       44.99       30.66      7.85 o 
   3  12  13       41.07       25.65      7.51 o 
   4  12  13       18.02       20.70      6.90 o 
   5  12  13       63.75       68.77      9.74 o 
   6  12  13      153.67      136.59     12.57 o 
   7  12  13        0.00        7.73      6.57 o 
   8  12  13       20.09       20.03      7.96 o 
   9  12  13       27.14       13.58      8.62 o 
  -3  13  13        1.74        3.34      6.34 o 
  -2  13  13        4.15       -2.50      6.18 o 
  -1  13  13       57.46       56.92      9.63 o 
   0  13  13       49.87       51.63      9.46 o 
   1  13  13      423.83      465.03     22.81 o 
   2  13  13        5.71       -2.00      5.95 o 
   3  13  13      117.25      142.71     13.19 o 
   4  13  13       23.40       32.83      7.96 o 
   5  13  13        2.00        1.95      6.23 o 
   6  13  13       10.71       -0.06      6.23 o 
   7  13  13      119.53       99.70     11.74 o 
   8  13  13        0.82       -2.45      7.07 o 
  -1  14  13        2.43       -5.23      5.79 o 
   0  14  13      117.29      110.61     12.80 o 
   1  14  13        0.78       -2.89      6.29 o 
   2  14  13      186.14      191.62     15.30 o 
   3  14  13        4.71       -6.01      5.79 o 
   4  14  13        0.00       14.08      6.84 o 
   5  14  13       10.65       18.03      7.57 o 
   6  14  13       13.73       -2.45      6.57 o 
   7  14  13        0.98       -9.63      6.62 o 
   0  15  13       31.07       28.32      8.85 o 
   1  15  13      133.33      146.38     14.41 o 
   2  15  13       16.39       16.30      8.18 o 
   3  15  13        1.56       -2.78      6.84 o 
   4  15  13        6.83        9.74      7.18 o 
   5  15  13       12.36       20.20      7.96 o 
   6  15  13       53.89       56.92     10.46 o 
  -3  -8  14        5.33        9.01      7.12 o 
  -2  -8  14        2.31        0.50      6.62 o 
  -1  -8  14       37.47       18.97      7.96 o 
  -5  -7  14       11.07       21.42      7.96 o 
  -4  -7  14       27.64       23.31      8.07 o 
  -3  -7  14        1.02        4.56      6.95 o 
  -2  -7  14        3.96        5.95      6.45 o 
  -1  -7  14        5.72        0.50      6.45 o 
   0  -7  14       48.48       50.50      6.83 o 
   1  -7  14        5.83       13.35      5.41 o 
   2  -7  14       73.27       73.30      7.75 o 
  -6  -6  14        1.06        4.84      7.07 o 
  -5  -6  14       32.66       38.22      8.79 o 
  -4  -6  14        0.23       -1.61      6.23 o 
  -3  -6  14       62.02       59.92      9.57 o 
  -2  -6  14       45.49       45.01      8.62 o 
  -1  -6  14       14.32        7.34      6.06 o 
   0  -6  14       10.98       13.19      6.84 o 
   1  -6  14       70.73       67.16      7.11 o 
   2  -6  14       30.64       17.32      5.63 o 
   3  -6  14      187.76      194.13     11.09 o 
  -7  -5  14       55.93       67.60     10.40 o 
  -6  -5  14        0.00        1.22      5.84 o 
  -5  -5  14        6.91        3.17      6.62 o 
  -4  -5  14       71.59       72.72      9.79 o 
  -3  -5  14        8.51       11.68      6.51 o 
  -2  -5  14        0.17        2.17      5.23 o 
  -1  -5  14       22.06       21.98      7.23 o 
   0  -5  14        4.26        0.56      5.95 o 
   1  -5  14       16.39       16.16      5.05 o 
   2  -5  14        6.52        3.80      4.70 o 
   3  -5  14        0.04       -6.16      4.11 o 
   4  -5  14       14.15       10.18      5.65 o 
  -7  -4  14        0.16        1.95      6.34 o 
  -6  -4  14       58.64       35.00      8.62 o 
  -5  -4  14       15.40       15.47      7.12 o 
  -4  -4  14       93.60       86.52     10.24 o 
  -3  -4  14        0.07        8.07      6.23 o 
  -2  -4  14       44.08       46.40      8.18 o 
  -1  -4  14        5.38        8.46      6.18 o 
   0  -4  14      104.43      119.85     10.85 o 
   1  -4  14       38.23       38.60      5.68 o 
   2  -4  14       28.92       34.33      5.70 o 
   3  -4  14      129.03      148.14      9.15 o 
   4  -4  14        2.36        7.14      9.90 o 
   5  -4  14       20.63       13.91      7.79 o 
  -7  -3  14       36.36       30.32      7.96 o 
  -6  -3  14        4.03       -1.45      5.79 o 
  -5  -3  14       33.51       37.06      8.23 o 
  -4  -3  14      286.93      294.88     16.69 o 
  -3  -3  14        3.54        4.12      5.79 o 
  -2  -3  14       29.29        8.46      5.90 o 
  -1  -3  14       97.22       91.02      9.90 o 
   0  -3  14      274.99      264.51     14.97 o 
   1  -3  14      153.36      165.53     10.40 o 
   2  -3  14        0.14        3.17      4.21 o 
   3  -3  14       47.24       44.34      5.88 o 
   4  -3  14      136.80      142.37      9.07 o 
   5  -3  14        0.02       -5.40      5.84 o 
  -7  -2  14        0.06       -1.00      5.84 o 
  -6  -2  14       31.31       35.89      7.68 o 
  -5  -2  14       48.08       71.22      9.29 o 
  -4  -2  14        2.04       -4.28      5.06 o 
  -3  -2  14      213.28      238.52     14.74 o 
  -2  -2  14      233.33      243.47     14.69 o 
  -1  -2  14      227.58      209.98     13.19 o 
   0  -2  14     1617.01     1579.69     47.52 o 
   1  -2  14       34.23       49.52      8.01 o 
   2  -2  14      346.14      328.10     16.69 o 
   3  -2  14        5.85        9.85      6.18 o 
   4  -2  14        4.66        0.39      5.84 o 
   5  -2  14       57.12       91.47     10.29 o 
   6  -2  14       13.69       13.08      6.90 o 
  -7  -1  14       11.11       22.26      7.23 o 
  -6  -1  14       48.72       48.24      7.90 o 
  -5  -1  14      253.71      254.05     14.97 o 
  -4  -1  14      133.84      129.47     11.57 o 
  -3  -1  14        6.98        2.45      5.23 o 
  -2  -1  14       19.84       18.53      6.23 o 
  -1  -1  14      143.35      139.21     11.18 o 
   0  -1  14       81.96      106.49      9.74 o 
   1  -1  14      418.53      389.25     18.36 o 
   2  -1  14       64.04       63.76      8.51 o 
   3  -1  14       87.20       80.68      9.12 o 
   4  -1  14      139.40      175.26     12.96 o 
   5  -1  14       17.43       19.92      7.01 o 
   6  -1  14      116.35      136.04     12.41 o 
  -8   0  14        8.88        1.56      6.29 o 
  -7   0  14        1.16       -1.39      5.51 o 
  -6   0  14        6.38        5.17      5.79 o 
  -5   0  14       18.99       26.48      6.68 o 
  -4   0  14       67.34       86.02      9.12 o 
  -3   0  14      135.31      126.91     10.68 o 
  -2   0  14      173.30      131.75     10.79 o 
  -1   0  14      361.61      357.42     16.64 o 
   0   0  14       93.21       73.11      8.35 o 
   1   0  14        0.63       -0.33      5.12 o 
   2   0  14       16.07        1.28      5.56 o 
   3   0  14      295.33      286.37     15.41 o 
   4   0  14        1.46        0.50      5.06 o 
   5   0  14      118.94      119.96     11.07 o 
   6   0  14        0.55       -0.28      5.68 o 
   7   0  14       36.66       14.30      7.01 o 
  -8   1  14        1.33        5.01      6.34 o 
  -7   1  14       43.66       43.12      8.51 o 
  -6   1  14       29.78       44.62      7.90 o 
  -5   1  14        3.98        8.49      3.78 o 
  -4   1  14       70.24       62.03      5.46 o 
  -3   1  14        5.90        1.51      2.99 o 
  -2   1  14      572.36      575.91     14.94 o 
  -1   1  14      120.38       93.47      9.12 o 
   0   1  14       27.22       13.35      5.56 o 
   1   1  14      106.15       71.72      8.35 o 
   2   1  14        0.87        4.28      5.34 o 
   3   1  14      271.36      304.18     16.02 o 
   4   1  14      196.19      208.87     13.74 o 
   5   1  14      138.51      188.06     13.13 o 
   6   1  14       62.94       63.04      8.96 o 
   7   1  14        0.07        4.51      5.95 o 
  -8   2  14       42.12       37.89      8.90 o 
  -7   2  14       20.55       15.58      6.84 o 
  -6   2  14      223.83      177.93     12.91 o 
  -5   2  14        6.04        1.95      4.84 o 
  -4   2  14      175.65      166.95      8.12 o 
  -3   2  14      253.20      219.32      9.10 o 
  -2   2  14      244.65      244.19      9.03 o 
  -1   2  14      147.87      143.83      7.00 o 
   0   2  14      167.19      184.29      7.55 o 
   1   2  14       22.23       18.71      3.42 o 
   2   2  14        2.25       -0.45      3.84 o 
   3   2  14      469.06      456.63     19.58 o 
   4   2  14       63.58       51.02      7.90 o 
   5   2  14      301.63      281.64     15.36 o 
   6   2  14       85.38       58.98      8.68 o 
   7   2  14        4.94       11.85      6.57 o 
   8   2  14       15.73       26.32      7.85 o 
  -8   3  14       65.85       59.64     10.46 o 
  -7   3  14        0.23        0.72      6.18 o 
  -6   3  14       81.67       70.66      9.46 o 
  -5   3  14       38.69       32.77      7.23 o 
  -4   3  14       67.87       79.99      5.94 o 
  -3   3  14       38.35       30.78      4.56 o 
  -2   3  14     1307.65     1315.56     27.81 o 
  -1   3  14       20.94       13.71      3.36 o 
   0   3  14       65.46       72.16      5.16 o 
   1   3  14      133.31      130.99      6.60 o 
   2   3  14        9.30        9.49      2.66 o 
   3   3  14      601.37      651.17     28.43 o 
   4   3  14       47.95       35.55      4.97 o 
   5   3  14      118.06       89.94     23.95 o 
   6   3  14       33.12       43.73      7.90 o 
   7   3  14        5.70        3.84      6.23 o 
   8   3  14        4.24        9.29      6.68 o 
   9   3  14        2.57       -1.72      6.62 o 
  -8   4  14        2.05        0.06      6.57 o 
  -7   4  14       54.53       44.96      8.96 o 
  -6   4  14       49.14       31.83      7.96 o 
  -5   4  14       11.71       20.81      6.73 o 
  -4   4  14      206.29      205.25     13.13 o 
  -3   4  14      282.44      282.67     10.18 o 
  -2   4  14      576.45      589.75     15.56 o 
  -1   4  14      150.39      155.96      7.55 o 
   0   4  14        8.80        5.92      4.42 o 
   1   4  14       86.22       94.26      5.93 o 
   2   4  14      579.83      580.61     15.11 o 
   3   4  14       71.29       67.30      5.68 o 
   4   4  14      558.12      603.54     16.44 o 
   5   4  14      104.60       71.83      6.17 o 
   6   4  14       13.62       12.40      9.32 o 
   7   4  14        6.70        2.48      4.24 o 
   8   4  14       15.37       11.77      4.92 o 
  -7   5  14        1.23        1.78      6.51 o 
  -6   5  14       22.10       23.20      7.46 o 
  -5   5  14      150.94      160.52     12.74 o 
  -4   5  14      474.23      528.84     22.42 o 
  -3   5  14      733.10      663.94    109.25 o 
  -2   5  14      108.96       99.97      6.42 o 
  -1   5  14       61.31       85.93     10.85 o 
   0   5  14       92.48       92.20      5.97 o 
   1   5  14      240.36      227.26      8.80 o 
   2   5  14      336.77      303.95     10.38 o 
   3   5  14      335.74      344.84     11.65 o 
   4   5  14       43.80       50.07      5.48 o 
   5   5  14        0.06       -0.42      3.71 o 
   6   5  14        0.05        1.08      5.95 o 
   7   5  14       40.29       43.50      5.68 o 
   8   5  14        4.11       -1.12      4.35 o 
   9   5  14       64.80       74.44     11.18 o 
  -7   6  14       62.96       77.45     11.41 o 
  -6   6  14       10.40        9.12      6.73 o 
  -5   6  14        8.39       -1.61      5.45 o 
  -4   6  14        6.25       13.85      6.34 o 
  -3   6  14       67.73       53.36      8.18 o 
  -2   6  14       13.58       21.03      6.57 o 
  -1   6  14      114.98      105.70      7.07 o 
   0   6  14      836.41      800.86     22.26 o 
   1   6  14      359.94      350.36     11.47 o 
   2   6  14       43.91       45.76      4.80 o 
   3   6  14      365.41      385.75     10.04 o 
   4   6  14      188.44      245.79     10.13 o 
   5   6  14        0.01       -0.63      3.65 o 
   6   6  14        5.39        2.10      3.71 o 
   7   6  14       25.22        6.40      5.42 o 
   8   6  14       48.20       42.01      8.79 o 
   9   6  14       55.10       63.37     10.52 o 
  -7   7  14       31.87       50.30     10.18 o 
  -6   7  14        2.14        1.00      6.34 o 
  -5   7  14      373.55      376.00     20.03 o 
  -4   7  14       14.32       17.97      6.84 o 
  -3   7  14        2.70        2.06      5.45 o 
  -2   7  14      261.19      283.27     10.61 o 
  -1   7  14       50.22       37.64      4.79 o 
   0   7  14       13.99        5.85      3.65 o 
   1   7  14      119.92      117.18      7.13 o 
   2   7  14        2.75        5.34      3.33 o 
   3   7  14      132.83      150.54      7.98 o 
   4   7  14      168.63      143.79      8.26 o 
   5   7  14       24.50       25.32      5.01 o 
   6   7  14       27.56       17.85      4.66 o 
   7   7  14        0.22       -1.84      5.51 o 
   8   7  14       17.49        9.85      7.23 o 
   9   7  14       46.84       41.28      9.57 o 
  -6   8  14       91.35       97.42     12.07 o 
  -5   8  14      238.25      188.89     14.91 o 
  -4   8  14       16.27       31.77      8.01 o 
  -3   8  14      261.25      241.14     15.30 o 
  -2   8  14      147.99      136.48     12.35 o 
  -1   8  14      828.45      797.47     29.54 o 
   0   8  14        0.25       -3.90      3.18 o 
   1   8  14      157.14      125.74      7.52 o 
   2   8  14       73.23       81.57      6.31 o 
   3   8  14       52.12       60.85      5.62 o 
   4   8  14      211.82      183.17      9.09 o 
   5   8  14      163.02      149.22     14.22 o 
   6   8  14       13.84       14.08      6.40 o 
   7   8  14        0.74       -3.56      5.68 o 
   8   8  14        1.03        1.17      6.40 o 
   9   8  14      150.87      143.66     13.91 o 
  -6   9  14      129.87      137.48     13.97 o 
  -5   9  14        6.36        4.62      6.57 o 
  -4   9  14      137.71      141.54     13.24 o 
  -3   9  14       34.59       49.96      8.85 o 
  -2   9  14      147.78      145.66     12.74 o 
  -1   9  14       37.76       43.12      8.46 o 
   0   9  14      154.53      127.03      7.74 o 
   1   9  14        5.59       -0.48      3.54 o 
   2   9  14       69.16       73.45      7.62 o 
   3   9  14       35.26       23.42      8.71 o 
   4   9  14       61.24       64.78      9.10 o 
   5   9  14        0.15        2.73      5.12 o 
   6   9  14        9.24       -2.28      5.34 o 
   7   9  14        0.09       -8.01      5.84 o 
   8   9  14      178.45      180.88     14.47 o 
   9   9  14       12.26        7.23      7.51 o 
  -5  10  14       67.54       66.21     10.63 o 
  -4  10  14       39.82       50.13      9.40 o 
  -3  10  14        3.84        1.17      6.18 o 
  -2  10  14       79.88       57.47      9.29 o 
  -1  10  14       67.74       65.76      9.35 o 
   0  10  14       11.19       23.03      7.18 o 
   1  10  14        0.33       -7.01      4.67 o 
   2  10  14        6.78        4.01      5.73 o 
   3  10  14      115.70      133.81     11.91 o 
   4  10  14        5.79       -6.18      4.45 o 
   5  10  14      124.62      151.45     12.41 o 
   6  10  14        9.25       11.68      6.90 o 
   7  10  14      111.53      100.65     11.35 o 
   8  10  14       14.23       22.09      7.90 o 
   9  10  14       71.01       68.94     11.02 o 
  -4  11  14       30.25       31.16      8.35 o 
  -3  11  14       12.13       12.63      6.84 o 
  -2  11  14        2.60        9.01      6.18 o 
  -1  11  14       68.25       66.49      9.79 o 
   0  11  14      117.36      112.33     11.74 o 
   1  11  14        0.71       -4.90      5.56 o 
   2  11  14        0.00       -1.50      5.90 o 
   3  11  14       49.99       45.85      8.57 o 
   4  11  14       42.33       42.90      7.79 o 
   5  11  14       94.52      107.77     11.13 o 
   6  11  14      152.29      168.53     13.41 o 
   7  11  14       51.97       50.30      9.35 o 
   8  11  14       67.30       55.58      9.79 o 
   9  11  14       44.93       26.71      9.18 o 
  -3  12  14        0.17       -2.67      6.29 o 
  -2  12  14       43.48       29.38      8.23 o 
  -1  12  14       12.46        7.23      6.68 o 
   0  12  14       34.39       32.10      7.79 o 
   1  12  14       49.49       65.26      9.63 o 
   2  12  14      122.42      119.07     12.02 o 
   3  12  14        6.03        7.62      6.34 o 
   4  12  14       84.20      108.88     10.85 o 
   5  12  14        5.11        2.17      5.84 o 
   6  12  14       45.68       39.06      8.74 o 
   7  12  14       88.75       89.69     11.02 o 
   8  12  14       43.67       28.49      8.57 o 
  -2  13  14        0.36        2.17      6.18 o 
  -1  13  14       77.79       78.90     11.13 o 
   0  13  14        7.05        7.96      6.84 o 
   1  13  14        2.22        9.40      6.62 o 
   2  13  14       16.90       10.68      7.23 o 
   3  13  14        8.91        2.95      6.06 o 
   4  13  14        5.45       20.36      7.01 o 
   5  13  14        1.41        6.57      6.57 o 
   6  13  14        7.80       -0.67      6.40 o 
   7  13  14       73.14       77.89     11.18 o 
   8  13  14        5.68       13.35      7.51 o 
  -1  14  14        8.40        9.01      7.01 o 
   0  14  14        2.71       -1.22      6.45 o 
   1  14  14        0.05       -0.11      6.34 o 
   2  14  14       29.16       43.73      9.40 o 
   3  14  14        0.69       -5.90      6.01 o 
   4  14  14        0.33       15.80      7.01 o 
   5  14  14        7.44        1.06      6.34 o 
   6  14  14      156.56      147.89     13.63 o 
   7  14  14        6.92        3.56      7.46 o 
   1  15  14       54.26       60.03     10.85 o 
   2  15  14       16.71       23.26      8.07 o 
   3  15  14       11.11        9.12      7.73 o 
   4  15  14       13.22       26.87      8.51 o 
   5  15  14        8.61        7.85      7.57 o 
  -3  -7  15        0.72       -5.17      6.51 o 
  -2  -7  15       16.87       30.60      8.79 o 
  -1  -7  15        5.59       11.18      7.46 o 
   0  -7  15       44.95       36.50     17.44 o 
  -5  -6  15       84.82       83.18     11.41 o 
  -4  -6  15        0.11        2.39      6.45 o 
  -3  -6  15       18.63        6.68      6.29 o 
  -2  -6  15       47.80       74.11     10.35 o 
  -1  -6  15       12.83       15.08      7.29 o 
   0  -6  15       44.33       39.94      6.33 o 
   1  -6  15        3.15        5.57      4.95 o 
   2  -6  15        0.00       -7.34      4.90 o 
  -6  -5  15       83.21       82.62     11.41 o 
  -5  -5  15        2.09       10.68      7.29 o 
  -4  -5  15        6.35        4.90      6.29 o 
  -3  -5  15       85.31       70.33     10.01 o 
  -2  -5  15        0.03        2.56      6.34 o 
  -1  -5  15      268.19      258.77     16.25 o 
   0  -5  15        4.71        4.73      6.23 o 
   1  -5  15       96.85      103.40      8.13 o 
   2  -5  15        1.36        3.71      4.78 o 
   3  -5  15        1.45       -4.98      4.68 o 
  -6  -4  15      127.80      110.66     12.35 o 
  -5  -4  15       17.55       23.70      7.46 o 
  -4  -4  15        1.16        1.11      6.06 o 
  -3  -4  15       28.78       22.98      7.40 o 
  -2  -4  15       34.86       45.40      8.40 o 
  -1  -4  15        3.53        4.56      6.12 o 
   0  -4  15       85.85       86.30     10.18 o 
   1  -4  15      121.19      126.27      8.47 o 
   2  -4  15        0.53       -4.92      4.16 o 
   3  -4  15       25.03       26.87      7.90 o 
   4  -4  15        3.90       10.24      7.23 o 
  -7  -3  15       16.94        9.63      7.79 o 
  -6  -3  15        1.54       15.47      7.18 o 
  -5  -3  15       46.84       39.84      8.40 o 
  -4  -3  15       51.40       41.01      8.07 o 
  -3  -3  15      355.94      363.10     18.97 o 
  -2  -3  15      233.66      216.82     14.52 o 
  -1  -3  15       46.48       35.33      7.73 o 
   0  -3  15        5.15       -5.01      5.40 o 
   1  -3  15       17.16       13.24      6.73 o 
   2  -3  15       25.32       35.33      7.85 o 
   3  -3  15       15.20       16.47      7.46 o 
   4  -3  15        0.20        8.12      6.95 o 
   5  -3  15        2.61        8.29      6.90 o 
  -7  -2  15        9.19       20.75      7.73 o 
  -6  -2  15        1.38        4.67      6.18 o 
  -5  -2  15       29.57       36.50      8.12 o 
  -4  -2  15      165.45      151.00     13.19 o 
  -3  -2  15       98.07       92.08     10.29 o 
  -2  -2  15        1.14        6.40      5.73 o 
  -1  -2  15      205.49      194.40     12.96 o 
   0  -2  15       20.96       17.75      6.62 o 
   1  -2  15       11.23        8.62      6.62 o 
   2  -2  15       15.79       14.80      6.84 o 
   3  -2  15        1.72        2.00      6.06 o 
   4  -2  15        5.39       10.24      6.90 o 
   5  -2  15        1.08       -3.62      5.90 o 
   6  -2  15       23.91       15.41      7.62 o 
  -7  -1  15       65.98       69.27      9.68 o 
  -6  -1  15       59.79       65.65      9.24 o 
  -5  -1  15       19.21       24.26      7.40 o 
  -4  -1  15      260.63      232.51     14.47 o 
  -3  -1  15        0.37       -1.95      4.90 o 
  -2  -1  15      337.11      348.85     17.30 o 
  -1  -1  15        3.60        2.67      5.23 o 
   0  -1  15        8.86        9.74      5.73 o 
   1  -1  15      142.88      126.80     11.74 o 
   2  -1  15       15.07       18.31      6.40 o 
   3  -1  15        0.74        6.68      6.23 o 
   4  -1  15        6.04        7.46      6.45 o 
   5  -1  15       32.21       35.39      8.18 o 
   6  -1  15       23.66       20.31      7.46 o 
  -6   0  15       13.60        2.45      6.01 o 
  -5   0  15      136.43      170.92     12.91 o 
  -4   0  15        1.20        0.61      5.51 o 
  -3   0  15      540.20      559.00     22.98 o 
  -2   0  15       64.54       61.42      8.35 o 
  -1   0  15      126.17      101.48      9.51 o 
   0   0  15        3.84        0.28      4.90 o 
   1   0  15       14.64       -4.28      5.79 o 
   2   0  15       87.13       69.10      9.12 o 
   3   0  15      287.56      319.03     17.36 o 
   4   0  15       34.32       33.05      7.79 o 
   5   0  15       30.40       33.38      7.79 o 
   6   0  15        0.46       -7.01      5.29 o 
   7   0  15       99.73      112.89     12.30 o 
  -7   1  15       46.60       43.18      8.57 o 
  -6   1  15        0.12        0.56      5.68 o 
  -5   1  15       48.90       37.17      7.23 o 
  -4   1  15      271.81      273.57     15.30 o 
  -3   1  15      127.41      102.71      9.90 o 
  -2   1  15        4.07        2.23      4.90 o 
  -1   1  15        7.38        9.85      5.17 o 
   0   1  15      171.76      183.89     12.46 o 
   1   1  15       41.10       46.51      7.18 o 
   2   1  15        6.48        2.23      5.12 o 
   3   1  15       25.46       39.39      7.68 o 
   4   1  15       27.34       32.99      7.29 o 
   5   1  15       16.57       17.58      6.79 o 
   6   1  15       38.75       29.49      7.68 o 
   7   1  15       93.00      129.69     12.13 o 
  -7   2  15       26.72       30.49      7.90 o 
  -6   2  15        5.20        9.12      6.57 o 
  -5   2  15      163.85      203.12      9.40 o 
  -4   2  15      308.60      321.83     11.35 o 
  -3   2  15      111.97      108.81      6.88 o 
  -2   2  15       24.88       18.75      4.12 o 
  -1   2  15        3.77        2.59      3.84 o 
   0   2  15       34.17       34.61      6.79 o 
   1   2  15        0.61        8.46      5.40 o 
   2   2  15      206.87      193.51     12.85 o 
   3   2  15      603.93      667.83     25.93 o 
   4   2  15      167.37      136.15     11.85 o 
   5   2  15        0.34        1.56      5.68 o 
   6   2  15        3.95        4.12      6.40 o 
   7   2  15       10.33        7.29      6.79 o 
   8   2  15      183.19      210.70     15.52 o 
  -7   3  15       37.01       32.33      8.23 o 
  -6   3  15        4.52        3.51      6.18 o 
  -5   3  15      110.42      119.68     11.07 o 
  -4   3  15      160.62      152.12      8.02 o 
  -3   3  15       16.66       17.91      4.07 o 
  -2   3  15        0.12       -3.12      3.07 o 
  -1   3  15      142.52      129.78      6.94 o 
   0   3  15       66.78       69.31      5.25 o 
   1   3  15       51.34       50.09      4.69 o 
   2   3  15       17.58       10.73      3.72 o 
   3   3  15      270.01      232.24     13.85 o 
   4   3  15      726.43      699.71     26.76 o 
   5   3  15        0.04       -3.51      5.45 o 
   6   3  15       10.29        4.67      6.18 o 
   7   3  15       14.74       32.44      7.96 o 
   8   3  15        0.14       -0.61      6.23 o 
  -7   4  15        0.77       -4.90      6.23 o 
  -6   4  15       52.83       65.43      9.51 o 
  -5   4  15        3.04        0.11      5.34 o 
  -4   4  15      141.48      155.18     12.07 o 
  -3   4  15       11.38       11.03      3.80 o 
  -2   4  15       73.93       63.67      5.64 o 
  -1   4  15        0.30       -3.20      3.12 o 
   0   4  15        3.93        0.49      3.07 o 
   1   4  15        5.95        2.90      3.02 o 
   2   4  15      100.06       99.22      6.37 o 
   4   4  15        0.65       -4.53      3.02 o 
   5   4  15       43.40       58.53      5.87 o 
   6   4  15       97.42       86.85      6.83 o 
   7   4  15        0.67       -7.62      5.84 o 
   8   4  15      140.09      178.32     14.30 o 
  -7   5  15       54.07       48.63      9.90 o 
  -6   5  15       10.39       10.46      6.68 o 
  -5   5  15        0.57        1.95      5.79 o 
  -4   5  15       62.58       60.81      8.85 o 
  -3   5  15      148.81      121.19     17.58 o 
  -2   5  15      235.24      229.51     10.82 o 
  -1   5  15        9.13        1.63      3.35 o 
   0   5  15      133.08      149.54      7.62 o 
   1   5  15      438.18      458.95     15.83 o 
   2   5  15        0.16       -1.33      3.02 o 
   3   5  15     2050.87     2072.55     41.48 o 
   4   5  15       58.74       66.61      6.06 o 
   5   5  15       17.31       15.32      5.79 o 
   6   5  15       35.12       13.21      5.51 o 
   7   5  15       52.91       49.91      6.12 o 
   8   5  15       76.14       74.87      7.25 o 
   9   5  15       44.96       23.87      9.07 o 
  -6   6  15       56.85       45.62      9.07 o 
  -5   6  15      119.26      104.38     11.18 o 
  -4   6  15      168.62      149.61     12.46 o 
  -3   6  15      121.61      133.81     11.80 o 
  -2   6  15      167.92      184.79      8.60 o 
  -1   6  15      102.15       87.12      6.32 o 
   0   6  15      205.66      179.71     13.83 o 
   1   6  15       20.81       17.04      4.12 o 
   2   6  15      460.48      474.27     16.64 o 
   3   6  15       47.52       58.50      9.24 o 
   4   6  15      107.18      120.68      7.61 o 
   5   6  15      130.38      119.57      7.74 o 
   6   6  15       67.66       67.13      6.35 o 
   7   6  15       53.62       58.76      6.55 o 
   8   6  15       25.88       27.32      8.29 o 
   9   6  15        0.05       -5.73      6.90 o 
  -6   7  15        9.71       22.92      8.23 o 
  -5   7  15        9.36       16.91      7.18 o 
  -4   7  15        1.82        6.01      5.95 o 
  -3   7  15       82.98       85.74     10.13 o 
  -2   7  15       27.62       12.22      3.79 o 
  -1   7  15       21.63       26.62      4.66 o 
   0   7  15       64.04       74.60      6.07 o 
   1   7  15      362.96      393.21     12.80 o 
   2   7  15      172.47      180.59     10.54 o 
   3   7  15      413.93      446.15     13.98 o 
   4   7  15       17.85       23.02      4.66 o 
   5   7  15       27.53       21.21      4.60 o 
   6   7  15       97.44       84.54      7.62 o 
   7   7  15        2.45        3.82      4.43 o 
   8   7  15       67.13       57.20      9.63 o 
   9   7  15       50.66       55.08     10.52 o 
  -6   8  15        0.01       -1.22      6.29 o 
  -5   8  15        1.55        0.45      5.84 o 
  -4   8  15       44.33       45.51      8.79 o 
  -3   8  15       26.75       25.93      7.51 o 
  -2   8  15        2.92        7.18      6.23 o 
  -1   8  15        2.97        1.72      3.61 o 
   0   8  15       81.28       71.12      6.06 o 
   1   8  15        1.63       -1.16      3.55 o 
   2   8  15       25.44       31.81      4.78 o 
   3   8  15      198.80      222.01     11.49 o 
   4   8  15      161.97      156.26      8.55 o 
   5   8  15       32.48       38.52      6.51 o 
   6   8  15       64.86       55.96     10.82 o 
   7   8  15      222.22      214.10     14.80 o 
   8   8  15        0.63        0.95      7.07 o 
   9   8  15        0.07       -5.51      7.01 o 
  -5   9  15        0.62       13.91      7.18 o 
  -4   9  15        3.16        3.06      6.68 o 
  -3   9  15        5.02        1.84      6.01 o 
  -2   9  15      150.33      115.39     12.02 o 
  -1   9  15        7.19        5.06      6.12 o 
   0   9  15      976.16     1008.72     30.18 o 
   1   9  15        1.45        1.47      3.71 o 
   2   9  15       14.62       13.86      4.29 o 
   3   9  15        1.48       -2.08      3.64 o 
   4   9  15       52.08       46.02     17.30 o 
   5   9  15       91.70       75.99      7.87 o 
   6   9  15      266.48      240.97     15.30 o 
   7   9  15        5.73       -1.45      5.95 o 
   8   9  15       40.81       32.72      8.85 o 
   9   9  15       54.25       62.76     10.91 o 
  -4  10  15       21.18       33.49      8.85 o 
  -3  10  15        0.42       -4.90      5.95 o 
  -2  10  15        4.60       -3.23      5.62 o 
  -1  10  15      362.48      359.37     19.14 o 
   0  10  15       11.68        3.81      4.02 o 
   1  10  15      102.17      107.36     13.63 o 
   2  10  15        0.04       -3.92      5.06 o 
   3  10  15        2.36        9.63      6.40 o 
   4  10  15      142.83      126.08     11.24 o 
   5  10  15      125.91      145.44     12.41 o 
   6  10  15      254.31      257.05     16.14 o 
   7  10  15        7.25        4.06      6.73 o 
   8  10  15        5.66        6.23      7.01 o 
   9  10  15        5.44       -5.17      7.18 o 
  -4  11  15       17.95       14.58      7.85 o 
  -3  11  15        7.84       11.68      7.46 o 
  -2  11  15       14.83       21.37      7.79 o 
  -1  11  15      178.31      186.56     14.47 o 
   0  11  15      156.95      166.97     13.85 o 
   1  11  15        6.01       10.68      6.73 o 
   2  11  15       14.49        5.68      6.29 o 
   3  11  15        0.18       -2.45      5.73 o 
   4  11  15       16.23       29.71      7.34 o 
   5  11  15      199.43      197.07     14.30 o 
   6  11  15       26.66       24.54      7.79 o 
   7  11  15        0.14       -2.39      6.01 o 
   8  11  15        2.94       -9.01      6.01 o 
  -3  12  15        1.58       -2.50      6.12 o 
  -2  12  15       23.60        7.85      7.23 o 
  -1  12  15       34.60       34.55      8.35 o 
   0  12  15      138.41      111.05     12.13 o 
   1  12  15       88.22       89.63     11.07 o 
   2  12  15       21.52       27.15      8.07 o 
   3  12  15       14.32       20.03      7.62 o 
   4  12  15       46.92       56.81      8.85 o 
   5  12  15       72.50      103.71     11.18 o 
   6  12  15       54.02       53.69      9.35 o 
   7  12  15        7.18       10.18      7.01 o 
   8  12  15        7.77       -7.73      6.06 o 
  -2  13  15       25.05       29.60      8.35 o 
  -1  13  15       95.17       80.90     11.35 o 
   0  13  15        5.75        5.34      7.01 o 
   1  13  15        6.20        7.34      6.90 o 
   2  13  15       19.65       13.52      7.62 o 
   3  13  15      162.42      191.06     15.19 o 
   4  13  15       34.62       23.42      7.23 o 
   5  13  15       53.81       70.99     10.24 o 
   6  13  15       22.99       13.41      7.51 o 
   7  13  15        0.39       -4.40      6.40 o 
   0  14  15       81.48       74.11     11.41 o 
   1  14  15      102.26       94.64     12.35 o 
   2  14  15        8.85        7.57      7.29 o 
   3  14  15       49.28       42.95      9.51 o 
   4  14  15       10.58        7.68      7.01 o 
   5  14  15        1.80        2.78      6.90 o 
   6  14  15        0.26        6.95      7.12 o 
   2  15  15      160.97      150.84     14.97 o 
   3  15  15       11.73       11.29      8.07 o 
   4  15  15       44.99       44.12      9.40 o 
  -3  -6  16        1.23       -7.90      5.90 o 
  -2  -6  16        0.30       -2.23      6.45 o 
  -1  -6  16       57.04       63.04      9.90 o 
   0  -6  16        2.30       -3.72      4.62 o 
  -4  -5  16        1.53        3.84      6.23 o 
  -3  -5  16        0.30        6.29      6.01 o 
  -2  -5  16        0.07        5.90      6.23 o 
  -1  -5  16       25.01       27.87      7.85 o 
   0  -5  16       49.76       46.40      9.12 o 
   1  -5  16        0.05        1.39      5.79 o 
   2  -5  16       42.43       35.94      8.74 o 
  -5  -4  16       11.74        5.17      7.18 o 
  -4  -4  16        9.29       25.65      7.73 o 
  -3  -4  16        6.22       -0.33      5.73 o 
  -2  -4  16       58.13       68.77      9.40 o 
  -1  -4  16        4.22        3.34      6.23 o 
   0  -4  16       74.55       66.93     10.13 o 
   1  -4  16        9.02       10.68      7.18 o 
   2  -4  16       27.46       28.26      8.23 o 
   3  -4  16       36.24       45.18      9.35 o 
  -6  -3  16        3.01       -1.89      6.23 o 
  -5  -3  16        0.11        1.06      6.51 o 
  -4  -3  16       22.38       29.15      8.29 o 
  -3  -3  16       11.87        4.17      6.34 o 
  -2  -3  16       22.63       15.41      6.79 o 
  -1  -3  16        0.07        4.51      5.95 o 
   0  -3  16        0.69       -7.85      5.23 o 
   1  -3  16        3.32        6.29      6.68 o 
   2  -3  16       77.54       81.84     10.63 o 
   3  -3  16      125.94      143.38     13.19 o 
   4  -3  16       39.41       34.27      9.24 o 
  -6  -2  16       49.31       56.47      9.63 o 
  -5  -2  16       25.76       37.33      8.57 o 
  -4  -2  16      276.66      264.28     16.14 o 
  -3  -2  16       30.19       19.58      6.84 o 
  -2  -2  16       74.40       65.54      9.40 o 
  -1  -2  16       80.86      106.83     10.85 o 
   0  -2  16       14.86       -2.62      4.95 o 
   1  -2  16      198.15      185.72     13.97 o 
   2  -2  16      138.16      170.75     13.74 o 
   3  -2  16      241.94      238.80     16.02 o 
   4  -2  16      102.96       99.98     11.29 o 
   5  -2  16        2.32        3.06      6.84 o 
  -6  -1  16      143.30      193.79     14.80 o 
  -5  -1  16       76.44       76.50     10.13 o 
  -4  -1  16       18.92       29.21      7.68 o 
  -3  -1  16      354.15      341.56     17.86 o 
  -2  -1  16        0.00       -2.17      5.62 o 
  -1  -1  16       23.90       24.76      7.07 o 
   0  -1  16        5.24        8.07      6.18 o 
   1  -1  16       37.66       46.51      8.18 o 
   2  -1  16      219.46      241.58     15.13 o 
   3  -1  16        5.16       -1.78      5.95 o 
   4  -1  16      128.95      135.76     12.57 o 
   5  -1  16        4.69        7.29      7.18 o 
   6  -1  16       19.30       20.42      8.01 o 
  -6   0  16        0.01       -1.39      5.45 o 
  -5   0  16      221.00      217.55     14.97 o 
  -4   0  16      213.67      233.01     15.13 o 
  -3   0  16       71.59       62.48      8.74 o 
  -2   0  16       57.04       56.19      8.85 o 
  -1   0  16        5.41        6.68      5.56 o 
   0   0  16       57.00       48.13      8.23 o 
   1   0  16      371.94      412.06     19.86 o 
   2   0  16       38.71       37.83      8.07 o 
   3   0  16      250.80      219.38     15.08 o 
   4   0  16       12.72        0.72      6.45 o 
   5   0  16        9.65        8.51      6.90 o 
   6   0  16       55.63       76.06     10.63 o 
   7   0  16       21.57       26.60      9.01 o 
  -5   1  16       11.86       11.46      6.18 o 
  -4   1  16      184.20      209.42     14.24 o 
  -3   1  16       32.85       36.94      7.57 o 
  -2   1  16       63.28       43.73      7.90 o 
  -1   1  16       58.50       53.47      8.35 o 
   0   1  16       35.55       45.90      7.85 o 
   1   1  16      104.55      134.76     11.63 o 
   2   1  16      126.71      139.82     12.24 o 
   3   1  16       49.44       69.33      9.57 o 
   4   1  16      141.35      139.15     12.52 o 
   5   1  16       58.01       61.42      9.51 o 
   6   1  16        3.07       -1.95      6.45 o 
   7   1  16       48.07       58.53      9.90 o 
  -7   2  16        0.85       -8.23      5.95 o 
  -6   2  16       23.85       30.43      7.85 o 
  -5   2  16       61.08       73.68      6.41 o 
  -4   2  16       16.91       15.47      6.23 o 
  -3   2  16        0.61        4.40      5.51 o 
  -2   2  16       13.08        8.85      5.51 o 
  -1   2  16       59.87       50.96      7.46 o 
   0   2  16      158.95      152.28     11.41 o 
   1   2  16      124.78      119.01     10.96 o 
   2   2  16       36.62       38.95      7.18 o 
   3   2  16        9.55        8.85      6.34 o 
   4   2  16       10.22       14.24      6.62 o 
   5   2  16        8.75       10.57      6.62 o 
   6   2  16      115.73      127.36     12.41 o 
   7   2  16        7.64        2.56      7.01 o 
  -7   3  16        0.17        1.06      6.34 o 
  -6   3  16       58.05       68.44      9.74 o 
  -5   3  16      189.77      188.28     13.74 o 
  -4   3  16       84.89       95.58      6.81 o 
  -3   3  16      134.03      123.83      7.63 o 
  -2   3  16        0.88       -3.84      3.23 o 
  -1   3  16      266.22      275.46     10.29 o 
   0   3  16       29.81       20.75      3.99 o 
   1   3  16      195.92      197.57     12.91 o 
   2   3  16      142.87      129.14     11.35 o 
   3   3  16      209.25      205.19     13.91 o 
   4   3  16       94.03       93.81     10.24 o 
   5   3  16      304.71      327.49     18.19 o 
   6   3  16       46.88       41.01      8.18 o 
   7   3  16       64.53       65.99     10.01 o 
   8   3  16       29.30       37.83      9.18 o 
  -7   4  16        5.37        5.51      6.95 o 
  -6   4  16       40.44       49.46      8.96 o 
  -5   4  16       17.67       22.20      7.18 o 
  -4   4  16       33.11       40.06      7.79 o 
  -3   4  16        2.21       -1.03      3.60 o 
  -2   4  16       95.21       91.68      7.12 o 
  -1   4  16       25.15       34.37      4.98 o 
   0   4  16      692.96      694.84     24.34 o 
   1   4  16       20.16       20.31      6.40 o 
   2   4  16      225.91      234.13      9.40 o 
   3   4  16       22.47       13.86      3.53 o 
   4   4  16        0.60        0.06      5.12 o 
   5   4  16       14.52        4.67      6.23 o 
   6   4  16       11.69        4.51      6.57 o 
   7   4  16        1.10       -2.50      6.34 o 
   8   4  16        8.94       11.85      7.51 o 
  -6   5  16       23.22       24.37      8.01 o 
  -5   5  16       77.93       96.64     10.85 o 
  -4   5  16       13.34       16.86      6.40 o 
  -3   5  16        0.20        0.07      3.53 o 
  -2   5  16        1.45       -2.98      3.43 o 
  -1   5  16      160.58      163.09      8.24 o 
   0   5  16        1.19        0.92      3.34 o 
   1   5  16      333.90      336.99     11.47 o 
   2   5  16      144.85      144.42      7.79 o 
   3   5  16       75.68       80.72      8.40 o 
   4   5  16        2.54       -1.05      3.87 o 
   5   5  16       16.14       11.12      4.70 o 
   6   5  16        0.02       -7.48      5.23 o 
   7   5  16        6.75        5.84      6.79 o 
   8   5  16        1.04       -0.17      6.57 o 
  -6   6  16       38.39       33.94      8.79 o 
  -5   6  16        5.98       10.46      6.57 o 
  -4   6  16        1.21        8.07      6.01 o 
  -3   6  16       78.25       72.78      9.51 o 
  -2   6  16       15.27       12.53      4.19 o 
  -1   6  16      351.81      346.77     11.98 o 
   0   6  16      184.19      191.15      8.68 o 
   1   6  16        8.88       10.93      7.51 o 
   2   6  16       47.12       42.70      5.26 o 
   3   6  16      159.93      144.70      8.14 o 
   4   6  16       23.08       28.67     12.18 o 
   5   6  16        5.85       -4.32      6.59 o 
   6   6  16        9.54        6.42      4.39 o 
   7   6  16        3.05        1.29      4.40 o 
   8   6  16        8.74       10.85      5.13 o 
  -6   7  16        4.90        3.00      6.68 o 
  -5   7  16       46.23       38.78      8.74 o 
  -4   7  16        1.47       -7.34      4.90 o 
  -3   7  16       13.95        8.46      6.18 o 
  -2   7  16       49.99       35.28      6.93 o 
  -1   7  16      128.37      136.97      8.15 o 
   0   7  16      172.58      185.36      9.10 o 
   1   7  16      123.89      124.67      7.83 o 
   2   7  16       31.73       29.79      4.80 o 
   3   7  16       15.98       23.69      4.80 o 
   4   7  16        2.31       -2.14      3.50 o 
   5   7  16      130.42      144.73      8.59 o 
   6   7  16      104.71       93.28      7.49 o 
   7   7  16        6.81        1.89      4.59 o 
   8   7  16       60.48       62.98     10.24 o 
  -5   8  16       11.61       13.46      7.12 o 
  -4   8  16       48.89       68.94     10.01 o 
  -3   8  16        9.30       13.24      6.90 o 
  -2   8  16      200.68      208.92     14.74 o 
  -1   8  16      179.28      212.49     11.96 o 
   0   8  16       24.05       28.76      5.02 o 
   1   8  16      262.34      282.94     11.03 o 
   2   8  16        5.07        7.72      7.57 o 
   3   8  16      484.83      540.68     16.19 o 
   4   8  16       61.70       55.89      6.06 o 
   5   8  16        2.60        2.49      6.79 o 
   6   8  16       24.79       10.57      9.18 o 
   7   8  16       34.04       22.03      7.68 o 
   8   8  16        0.03        4.67      7.51 o 
  -5   9  16       15.83       25.70      8.62 o 
  -4   9  16       94.15       89.02     11.35 o 
  -3   9  16        4.14       -7.12      5.68 o 
  -2   9  16       65.90       62.76      9.68 o 
  -1   9  16       18.72       17.97      7.01 o 
   0   9  16        0.37       -1.90      3.70 o 
   1   9  16        0.38       -5.99      5.26 o 
   2   9  16      128.69      128.41      8.20 o 
   3   9  16        0.94        4.91      4.23 o 
   4   9  16        1.77        3.35      4.98 o 
   5   9  16       14.46       13.05      4.67 o 
   6   9  16       45.79       49.91      8.79 o 
   7   9  16        5.31       18.64      7.34 o 
   8   9  16       56.54       68.21     11.02 o 
  -4  10  16       54.09       62.37     10.46 o 
  -3  10  16       44.67       34.44      8.85 o 
  -2  10  16      124.20      105.77     12.07 o 
  -1  10  16        0.34        5.12      6.18 o 
   0  10  16       11.37       11.41      4.68 o 
   1  10  16      126.28      158.45      9.04 o 
   2  10  16       48.57       62.48      6.48 o 
   3  10  16       10.72        7.72      4.73 o 
   4  10  16        0.22       -3.54      3.58 o 
   5  10  16      155.65      150.11     12.91 o 
   6  10  16        0.82       -3.89      5.90 o 
   7  10  16       60.28       38.17      8.74 o 
   8  10  16        1.54        4.67      7.01 o 
  -3  11  16      139.80      155.51     14.86 o 
  -2  11  16        0.97        4.84      6.84 o 
  -1  11  16       54.02       65.99     10.18 o 
   0  11  16       17.58        4.62      6.40 o 
   1  11  16        0.01       -2.28      5.68 o 
   2  11  16        0.97        2.06      6.40 o 
   3  11  16        6.41        1.39      6.29 o 
   4  11  16       94.39       97.53     10.79 o 
   5  11  16        0.76        4.90      6.23 o 
   6  11  16       86.60       75.95     10.29 o 
   7  11  16        0.45       -6.90      5.79 o 
   8  11  16        8.17       -2.06      6.79 o 
  -2  12  16        2.70        7.18      7.07 o 
  -1  12  16        8.93       13.08      7.40 o 
   0  12  16       31.43       45.29      9.46 o 
   1  12  16       29.65       33.27      9.01 o 
   2  12  16       17.77       11.96      7.57 o 
   3  12  16       43.57       70.44     10.46 o 
   4  12  16        1.51       -1.28      5.56 o 
   5  12  16       43.57       45.51      8.96 o 
   6  12  16       12.02       12.96      7.29 o 
   7  12  16       41.86       39.95      9.46 o 
  -1  13  16        8.25       21.64      8.29 o 
   0  13  16        1.87        0.28      6.51 o 
   1  13  16        5.32        5.84      7.07 o 
   2  13  16        6.06        3.45      7.01 o 
   3  13  16       21.37       21.70      8.35 o 
   4  13  16        1.35        3.67      6.18 o 
   5  13  16       11.77       21.48      7.79 o 
   6  13  16       29.46       21.42      8.07 o 
   1  14  16        9.68       11.52      7.90 o 
   2  14  16       10.09       -1.50      6.62 o 
   3  14  16        0.14       -1.00      6.45 o 
   4  14  16       68.50       93.31     11.63 o 
   5  14  16        3.21        7.12      6.73 o 
  -2  -5  17       40.26       41.45      9.18 o 
  -1  -5  17        1.79        0.11      6.40 o 
   0  -5  17       13.38       11.46      7.46 o 
  -4  -4  17       96.41       92.08     11.74 o 
  -3  -4  17       13.76       15.41      7.40 o 
  -2  -4  17       48.76       44.96      8.68 o 
  -1  -4  17       23.92       26.09      8.18 o 
   0  -4  17       25.27        7.85      7.18 o 
   1  -4  17       97.79      103.43     11.35 o 
   2  -4  17        0.61        1.67      7.12 o 
  -5  -3  17        2.22       -5.40      6.23 o 
  -4  -3  17       23.99       15.97      7.79 o 
  -3  -3  17       66.12       73.55      9.79 o 
  -2  -3  17       31.61       22.92      7.62 o 
  -1  -3  17       46.59       35.33      8.12 o 
   0  -3  17       97.34       90.69     11.02 o 
   1  -3  17       52.53       47.68      9.24 o 
   2  -3  17      100.79       98.81     11.24 o 
   3  -3  17        0.47        3.56      7.40 o 
  -5  -2  17        2.01       -2.28      6.68 o 
  -4  -2  17      178.87      185.39     14.69 o 
  -3  -2  17        0.09        2.67      5.73 o 
  -2  -2  17       11.16       16.25      7.01 o 
  -1  -2  17       13.71       26.82      7.18 o 
   0  -2  17        0.14        2.62      5.51 o 
   1  -2  17       68.44       83.68     10.29 o 
   2  -2  17       23.40       25.54      8.23 o 
   3  -2  17        4.46        3.89      6.68 o 
   4  -2  17       10.67       12.57      7.57 o 
  -6  -1  17       42.38       55.30      9.63 o 
  -5  -1  17       93.34      111.44     11.96 o 
  -4  -1  17       66.70       63.76     10.01 o 
  -3  -1  17       51.74       54.08      8.85 o 
  -2  -1  17       19.89       19.58      7.34 o 
  -1  -1  17        0.92        1.61      5.79 o 
   0  -1  17       52.06       72.78      9.96 o 
   1  -1  17        2.26        1.89      6.40 o 
   2  -1  17       63.63       47.07      8.62 o 
   3  -1  17        8.40       12.24      7.79 o 
   4  -1  17       16.43       17.19      7.34 o 
   5  -1  17        8.75        4.12      7.07 o 
  -6   0  17       30.86       30.71      8.51 o 
  -5   0  17       79.57       83.01     10.52 o 
  -4   0  17        0.06       -4.23      5.51 o 
  -3   0  17       53.81       46.12      8.90 o 
  -2   0  17        9.75       27.26      7.23 o 
  -1   0  17        0.01        0.56      5.23 o 
   0   0  17       26.89       42.45      7.79 o 
   1   0  17       45.10       41.01      8.29 o 
   2   0  17        8.61       14.19      6.90 o 
   3   0  17        2.37       -1.78      5.45 o 
   4   0  17        0.57        9.74      7.01 o 
   5   0  17       17.49       17.53      7.79 o 
   6   0  17        6.05       14.08      7.90 o 
  -5   1  17       98.99       72.05     10.07 o 
  -4   1  17       17.40       16.36      6.79 o 
  -3   1  17      104.13      102.60     10.46 o 
  -2   1  17        8.66        5.06      6.23 o 
  -1   1  17      185.61      196.63     13.41 o 
   0   1  17       43.48       52.13      8.12 o 
   1   1  17        3.08        4.06      5.84 o 
   2   1  17      233.45      232.24     15.52 o 
   3   1  17       16.92       22.14      7.40 o 
   4   1  17        0.73       -4.62      6.01 o 
   5   1  17        8.21        7.12      7.18 o 
   6   1  17        8.05        2.95      7.12 o 
  -5   2  17       17.63       24.81      7.12 o 
  -4   2  17       11.63        6.06      6.06 o 
  -3   2  17        2.35       -7.12      5.23 o 
  -2   2  17      178.39      167.36     12.96 o 
  -1   2  17        0.89        3.73      5.29 o 
   0   2  17        6.58        5.12      5.62 o 
   1   2  17       73.00       69.44      8.85 o 
   2   2  17       12.34       16.91      6.62 o 
   3   2  17        7.61       18.14      7.18 o 
   4   2  17        7.10       -2.34      5.79 o 
   5   2  17       67.73       59.98      9.68 o 
   6   2  17       75.11       91.25     11.57 o 
   7   2  17       14.09       11.80      7.40 o 
  -6   3  17       44.73       32.21      8.07 o 
  -5   3  17       49.61       45.18      8.57 o 
  -4   3  17        1.44        7.79      3.99 o 
  -3   3  17      147.33      129.64     11.57 o 
  -2   3  17        1.94        0.78      5.34 o 
  -1   3  17       40.92       40.00      7.57 o 
   0   3  17       51.12       77.89      9.29 o 
   1   3  17       92.91       97.09      9.68 o 
   2   3  17       36.53       34.38      7.68 o 
   3   3  17        0.15       -6.12      4.95 o 
   4   3  17       45.05       37.50      8.23 o 
   5   3  17       27.95       17.86      7.62 o 
   6   3  17       16.62        9.24      6.79 o 
   7   3  17       66.43       71.61     10.57 o 
  -6   4  17        0.32       12.18      6.68 o 
  -5   4  17       45.48       54.30      9.18 o 
  -4   4  17      131.97      127.91     11.91 o 
  -3   4  17       16.93       21.40      7.62 o 
  -2   4  17      149.45      132.10     12.69 o 
  -1   4  17       40.15       41.33      5.22 o 
   0   4  17       68.72       75.11      6.16 o 
   1   4  17        8.21       13.58      5.79 o 
   2   4  17       28.99       31.16      6.95 o 
   3   4  17        5.04       -0.22      4.90 o 
   4   4  17       33.96       37.39      7.73 o 
   5   4  17       18.75       11.91      6.95 o 
   6   4  17       41.84       47.52      9.12 o 
   7   4  17        1.53       -5.06      6.18 o 
  -6   5  17       21.98       22.14      8.01 o 
  -5   5  17       17.90       10.07      6.62 o 
  -4   5  17        5.83       -1.28      5.73 o 
  -3   5  17        5.34        5.13      3.94 o 
  -2   5  17       10.25        4.91      3.91 o 
  -1   5  17       94.59       98.68      6.85 o 
   0   5  17        4.98        5.81      3.79 o 
   1   5  17       38.08       36.17      5.02 o 
   2   5  17       26.39       32.17      4.93 o 
   3   5  17        1.77        3.65      3.94 o 
   4   5  17       22.42       19.39      9.43 o 
   5   5  17        5.89       -7.46      5.51 o 
   6   5  17        1.72        3.62      5.68 o 
   7   5  17       46.79       60.03     10.07 o 
   8   5  17        7.08       10.40      7.62 o 
  -5   6  17        8.23       11.52      6.73 o 
  -4   6  17        0.61        3.28      5.90 o 
  -3   6  17        2.57       -1.00      5.62 o 
  -2   6  17      208.20      180.81      9.06 o 
  -1   6  17       96.62       93.94      6.82 o 
   0   6  17       22.27       26.47      4.67 o 
   1   6  17       60.04       64.35      6.06 o 
   2   6  17      154.80      170.63      8.72 o 
   3   6  17      680.99      692.86     18.80 o 
   4   6  17       15.76       14.88      9.24 o 
   5   6  17       85.76       80.51      6.86 o 
   6   6  17        6.65       11.06      5.54 o 
   7   6  17        6.31        1.33      4.50 o 
   8   6  17        0.64       -5.23      6.62 o 
  -5   7  17        0.00       -0.72      5.90 o 
  -4   7  17       24.24       16.86      7.34 o 
  -3   7  17       21.99       15.24      7.12 o 
  -2   7  17       22.82       14.52      6.57 o 
  -1   7  17        4.20        8.90      4.09 o 
   0   7  17       76.99       76.46      6.53 o 
   1   7  17        4.15        2.23      4.06 o 
   2   7  17      130.93      118.44      7.87 o 
   3   7  17      115.19      104.52     10.60 o 
   4   7  17      117.19      106.18      7.47 o 
   5   7  17        3.34        0.90      4.01 o 
   6   7  17      113.60      106.57      7.98 o 
   7   7  17       41.20       51.10      7.32 o 
   8   7  17       21.40       29.27      9.07 o 
  -5   8  17       14.90       19.36      7.90 o 
  -4   8  17       26.14       24.15      8.12 o 
  -3   8  17        1.03       -3.67      5.90 o 
  -2   8  17      242.37      237.80     15.75 o 
  -1   8  17       12.83        4.66      4.04 o 
   0   8  17        0.01       -0.36      3.69 o 
   1   8  17        0.11       -1.80      4.87 o 
   2   8  17       78.23       90.62      7.14 o 
   3   8  17      259.40      257.83     11.09 o 
   4   8  17        1.53       -1.72      3.91 o 
   5   8  17      112.09      120.64      8.20 o 
   6   8  17       10.15       16.73      5.26 o 
   7   8  17        0.02       -1.54      4.20 o 
   8   8  17       25.22       23.98      8.96 o 
  -4   9  17        7.50        7.07      7.07 o 
  -3   9  17        4.05        0.06      6.29 o 
  -2   9  17      124.25      115.00     12.13 o 
  -1   9  17       22.43       15.13      6.79 o 
   0   9  17       28.40       18.33      4.78 o 
   1   9  17       78.40       84.21      7.08 o 
   2   9  17       96.22      125.59      8.22 o 
   3   9  17       42.97       35.73      5.66 o 
   4   9  17      275.14      276.82     12.02 o 
   5   9  17        5.17        7.74      4.41 o 
   6   9  17       88.48       88.71     11.71 o 
   7   9  17       41.13       59.98      9.74 o 
   8   9  17       55.08       44.62      9.96 o 
  -3  10  17       19.55       15.08      7.79 o 
  -2  10  17        0.41        7.68      6.84 o 
  -1  10  17       91.96       87.91     11.07 o 
   0  10  17        6.96       14.09      4.61 o 
   1  10  17       13.71        9.58      4.64 o 
   2  10  17       23.69       31.85      5.63 o 
   3  10  17        0.32       -2.36      4.07 o 
   4  10  17       15.65       12.87      5.98 o 
   5  10  17       33.99       34.61      8.29 o 
   6  10  17       28.30       14.24      7.40 o 
   7  10  17        0.26       -7.57      6.06 o 
  -3  11  17        0.00        4.51      7.07 o 
  -2  11  17       61.20       58.48     10.07 o 
  -1  11  17        4.33       -5.01      5.68 o 
   0  11  17        0.87        3.89      6.57 o 
   1  11  17      191.71      230.95     13.02 o 
   2  11  17       30.97       30.31      5.66 o 
   3  11  17       99.07      118.01     12.57 o 
   4  11  17        0.12        3.78      6.12 o 
   5  11  17       27.97       51.02      9.12 o 
   6  11  17       11.38       12.18      7.07 o 
   7  11  17       55.17       46.18      9.57 o 
  -2  12  17       28.59       21.42      8.40 o 
  -1  12  17       62.16       61.31     10.79 o 
   0  12  17       10.80       12.63      7.46 o 
   1  12  17        4.86       14.08      7.51 o 
   2  12  17      145.99      164.58     14.58 o 
   3  12  17       30.97       22.59      8.29 o 
   4  12  17       59.82       62.43      9.35 o 
   5  12  17        1.90        3.51      6.12 o 
   6  12  17        3.92        7.40      6.84 o 
   0  13  17       22.12       15.19      8.46 o 
   1  13  17      122.24      117.79     13.41 o 
   2  13  17        2.79        6.45      7.51 o 
   3  13  17       50.12       50.58     10.18 o 
   4  13  17        0.85       -1.11      5.73 o 
   5  13  17        2.81       -2.45      5.95 o 
   6  13  17       16.29        4.34      6.84 o 
   2  14  17      167.16      195.12     16.52 o 
   3  14  17       12.77       12.69      8.35 o 
   4  14  17        0.14        0.72      6.29 o 
  -3  -3  18       18.07        9.96      6.73 o 
  -2  -3  18       29.19       33.33      8.40 o 
  -1  -3  18        7.87        6.84      7.01 o 
   0  -3  18       14.21       19.14      8.18 o 
   1  -3  18       38.32       39.39      9.12 o 
   2  -3  18       31.54       35.39      9.40 o 
  -4  -2  18       35.11       38.45      9.07 o 
  -3  -2  18        3.93        9.35      6.79 o 
  -2  -2  18        0.24       -4.12      6.23 o 
  -1  -2  18       10.88       13.52      7.07 o 
   0  -2  18       55.54       45.73      9.01 o 
   1  -2  18       23.37       22.70      8.23 o 
   2  -2  18      225.17      211.70     15.58 o 
   3  -2  18        7.54       10.29      7.79 o 
  -5  -1  18        5.71       -4.95      6.18 o 
  -4  -1  18        4.63        4.73      6.79 o 
  -3  -1  18        0.01       -8.01      5.34 o 
  -2  -1  18       13.38       34.72      8.12 o 
  -1  -1  18       88.53       86.07     10.68 o 
   0  -1  18        3.38       -3.39      6.18 o 
   1  -1  18       32.39       28.10      7.68 o 
   2  -1  18        5.68        4.17      6.73 o 
   3  -1  18      248.29      230.73     16.80 o 
   4  -1  18      133.47      172.31     15.19 o 
  -5   0  18        1.17        9.63      7.18 o 
  -4   0  18       18.01       22.81      8.01 o 
  -3   0  18       28.66       40.62      8.23 o 
  -2   0  18        7.87       14.30      6.57 o 
  -1   0  18      193.65      215.88     15.41 o 
   0   0  18        4.93        0.06      6.06 o 
   1   0  18      105.57      107.66     11.57 o 
   2   0  18        1.93        9.68      7.23 o 
   3   0  18        1.64       -1.89      6.68 o 
   4   0  18       36.26       39.34      9.57 o 
   5   0  18      107.62      111.22     12.41 o 
  -5   1  18        5.08        9.24      7.34 o 
  -4   1  18       15.35       18.58      7.29 o 
  -3   1  18       13.67        6.40      6.79 o 
  -2   1  18       58.20       51.13      8.57 o 
  -1   1  18       22.09       16.36      7.29 o 
   0   1  18       46.65       35.11      7.79 o 
   1   1  18        0.01       -0.72      5.79 o 
   2   1  18        0.09       -0.11      5.79 o 
   3   1  18       42.84       59.64      9.96 o 
   4   1  18       71.57       76.06     10.91 o 
   5   1  18       17.64       22.42      8.74 o 
  -5   2  18       66.72       54.47      9.24 o 
  -4   2  18        9.95       -0.95      6.06 o 
  -3   2  18       34.28       32.99      7.90 o 
  -2   2  18      103.74       95.14     10.74 o 
  -1   2  18      163.38      170.42     13.52 o 
   0   2  18       26.74       23.03      7.40 o 
   1   2  18       40.57       37.44      8.12 o 
   2   2  18       11.30       22.09      7.29 o 
   3   2  18       15.22       16.08      6.90 o 
   4   2  18      190.44      167.36     14.08 o 
   5   2  18      112.00       94.25     11.68 o 
   6   2  18        6.60       -1.06      7.68 o 
  -4   3  18        1.75       -4.45      5.68 o 
  -3   3  18        9.17       -1.45      6.12 o 
  -2   3  18        0.59        0.95      5.73 o 
  -1   3  18      319.39      323.20     17.86 o 
   0   3  18      200.70      193.68     14.19 o 
   1   3  18       26.60       36.89      7.34 o 
   2   3  18        0.02       -0.50      5.51 o 
   3   3  18        3.69        2.84      5.56 o 
   4   3  18       10.96       24.59      7.96 o 
   5   3  18        4.94        4.17      6.90 o 
   6   3  18        0.08       -1.28      6.68 o 
  -5   4  18       70.31       60.20      9.35 o 
  -4   4  18       75.55       76.50     10.13 o 
  -3   4  18        4.37       -3.78      5.23 o 
  -2   4  18      103.04      112.89     10.91 o 
  -1   4  18        6.24       -3.23      5.51 o 
   0   4  18       14.56       16.58      6.62 o 
   1   4  18       90.15       73.05      9.63 o 
   2   4  18      161.75      157.46     12.91 o 
   3   4  18       32.23       34.00      7.79 o 
   4   4  18      138.12      124.80     12.30 o 
   5   4  18        0.23       -1.45      6.06 o 
   6   4  18        0.30       -8.51      5.68 o 
   7   4  18        1.20        3.39      7.01 o 
  -5   5  18        0.99        0.50      5.62 o 
  -4   5  18        0.06        1.34      6.06 o 
  -3   5  18      254.65      264.96     11.15 o 
  -2   5  18       30.20       22.75      4.88 o 
  -1   5  18      123.15      137.37     12.13 o 
   0   5  18      163.32      150.89      8.60 o 
   1   5  18      201.53      188.42      9.27 o 
   2   5  18       67.43       72.39      9.07 o 
   3   5  18        1.50        3.95      5.62 o 
   4   5  18      106.42      138.09     12.96 o 
   5   5  18       11.45        1.34      6.45 o 
   6   5  18        2.03        3.28      6.73 o 
   7   5  18        0.56       -8.29      6.45 o 
  -5   6  18        1.30        3.95      6.51 o 
  -4   6  18       42.66       40.34      8.68 o 
  -3   6  18       26.34       19.75      7.40 o 
  -2   6  18       28.21       25.15      4.90 o 
  -1   6  18        0.50        0.38      3.66 o 
   0   6  18        0.34       -3.67      3.60 o 
   1   6  18      328.92      337.40     12.42 o 
   2   6  18       49.73       51.24      6.06 o 
   3   6  18       68.27       71.27      6.55 o 
   4   6  18       13.93       10.89      4.45 o 
   5   6  18        0.04       -0.67      5.73 o 
   6   6  18       17.74       11.35      6.90 o 
   7   6  18        0.05       -2.84      6.62 o 
  -4   7  18       92.24      102.15     11.80 o 
  -3   7  18       20.68       18.19      7.68 o 
  -2   7  18       27.81       31.99      8.23 o 
  -1   7  18       25.77       35.01      5.28 o 
   0   7  18       81.80       77.03      6.80 o 
   1   7  18        5.03        4.96      4.41 o 
   2   7  18       13.00       12.60      4.70 o 
   3   7  18       13.99       13.46      4.42 o 
   4   7  18       16.48        8.32     11.10 o 
   5   7  18       39.99       36.59      5.84 o 
   6   7  18        7.60        5.24      8.87 o 
   7   7  18        0.10       -6.69      4.46 o 
  -4   8  18        0.21        1.11      6.79 o 
  -3   8  18       15.13       19.20      7.73 o 
  -2   8  18       10.25       12.07      6.84 o 
  -1   8  18        1.17       -5.00      4.92 o 
   0   8  18      285.59      270.97     11.48 o 
   1   8  18      181.11      175.80     10.40 o 
   2   8  18        4.52       -3.55      4.34 o 
   3   8  18        7.67        5.64      6.20 o 
   4   8  18       47.01       60.89      6.51 o 
   5   8  18       32.14       18.85      5.19 o 
   6   8  18       16.01       21.06     16.75 o 
   7   8  18        2.16        4.48      4.76 o 
  -3   9  18        0.08        1.39      6.68 o 
  -2   9  18        6.30        6.90      6.57 o 
  -1   9  18        5.09       13.35      6.90 o 
   0   9  18       12.49       15.58      4.73 o 
   1   9  18        2.01        0.72      4.31 o 
   2   9  18       29.75       27.09      5.51 o 
   3   9  18       11.91       12.82      4.87 o 
   4   9  18       13.55       17.76      4.96 o 
   5   9  18        5.26       10.24      4.67 o 
   6   9  18        1.21       -4.66      4.30 o 
   7   9  18        5.79        3.45      6.73 o 
  -3  10  18       31.83       41.01      9.68 o 
  -2  10  18        3.17       14.74      7.34 o 
  -1  10  18       44.46       40.28      9.12 o 
   0  10  18      120.16      127.86     12.96 o 
   1  10  18       35.43       42.08      6.09 o 
   2  10  18        0.25       -0.35      4.22 o 
   3  10  18       25.50       40.18      6.51 o 
   4  10  18       36.39       41.58      6.07 o 
   5  10  18       37.99       39.58      6.17 o 
   6  10  18        9.59       10.18      7.07 o 
   7  10  18        1.99       -5.62      6.34 o 
  -2  11  18        0.17        1.89      6.68 o 
  -1  11  18        1.13        8.01      7.34 o 
   0  11  18       16.38        4.78      7.12 o 
   1  11  18       36.00       37.52      8.93 o 
   2  11  18        1.54        1.57      5.54 o 
   3  11  18       21.80       19.81      5.54 o 
   4  11  18        0.52        1.67      5.79 o 
   5  11  18       20.66       13.46      7.12 o 
   6  11  18        9.63        7.57      7.07 o 
  -1  12  18        0.56       -9.26      6.18 o 
   0  12  18       27.84       34.05      8.90 o 
   1  12  18        0.86        5.45      7.29 o 
   2  12  18        1.27       -4.62      6.29 o 
   3  12  18        2.30        6.51      7.23 o 
   4  12  18        3.89        8.68      6.34 o 
   5  12  18        3.09        5.62      6.57 o 
   1  13  18        4.44        3.12      7.34 o 
   2  13  18        2.53       -3.23      6.57 o 
   3  13  18        0.01       -1.39      6.84 o 
   4  13  18        0.02        0.95      5.79 o 
  -2  -2  19       15.95       18.53      7.79 o 
  -1  -2  19        1.48        8.79      7.12 o 
   0  -2  19        0.33       -5.06      6.23 o 
   1  -2  19       18.25       14.52      7.90 o 
  -3  -1  19       10.15       19.53      7.90 o 
  -2  -1  19       42.71       33.66      8.90 o 
  -1  -1  19        0.15       -4.95      5.06 o 
   0  -1  19        0.01        1.78      6.84 o 
   1  -1  19        0.76       -5.73      6.57 o 
   2  -1  19       33.44       45.51      9.90 o 
   3  -1  19       26.43       36.72      9.63 o 
  -4   0  19       25.01       40.78      9.12 o 
  -3   0  19       77.86       79.90     11.07 o 
  -2   0  19        0.72       -8.18      5.45 o 
  -1   0  19        3.85       10.46      7.07 o 
   0   0  19        4.01        0.56      5.62 o 
   1   0  19       18.89       16.30      7.12 o 
   2   0  19       86.37       99.31     12.24 o 
   3   0  19       22.35       13.85      7.85 o 
   4   0  19        0.27       -1.17      7.51 o 
  -4   1  19       22.73       20.59      7.96 o 
  -3   1  19       28.60       20.59      7.90 o 
  -2   1  19        0.20       -8.76      5.84 o 
  -1   1  19       25.21       20.09      7.68 o 
   0   1  19        8.58       10.74      6.73 o 
   1   1  19        1.87       -1.06      5.62 o 
   2   1  19       18.24       11.57      7.29 o 
   3   1  19        6.15        7.18      7.62 o 
   4   1  19       78.41       49.41     10.24 o 
  -4   2  19       62.80       73.67     10.35 o 
  -3   2  19        0.36       -6.45      5.73 o 
  -2   2  19       24.18       28.82      8.23 o 
  -1   2  19       33.64       23.59      7.79 o 
   0   2  19        0.52       -6.12      5.90 o 
   1   2  19        1.23       -4.90      4.95 o 
   2   2  19       13.89       -0.22      5.56 o 
   3   2  19       37.96       34.11      8.79 o 
   4   2  19       95.16       95.70     11.29 o 
   5   2  19       32.61       33.44      9.46 o 
  -4   3  19        0.93       -2.84      6.18 o 
  -3   3  19        3.01        4.62      6.29 o 
  -2   3  19       11.76       16.08      6.90 o 
  -1   3  19       16.81       16.64      7.40 o 
   0   3  19        0.36        1.06      5.40 o 
   1   3  19        3.21        1.22      5.95 o 
   2   3  19       26.12       14.30      6.62 o 
   3   3  19        0.08        4.01      6.34 o 
   4   3  19       40.36       39.34      9.01 o 
   5   3  19       19.96       11.46      7.62 o 
  -3   4  19       16.73       16.36      7.23 o 
  -2   4  19        0.35       -8.01      5.34 o 
  -1   4  19        6.69        2.67      5.90 o 
   0   4  19        2.10       -4.95      5.34 o 
   1   4  19        4.04        4.56      6.29 o 
   2   4  19       11.53       22.76      7.34 o 
   3   4  19       18.18       19.53      7.07 o 
   4   4  19      186.66      202.64     15.47 o 
   5   4  19       42.89       43.95      9.68 o 
   6   4  19        0.42        4.06      7.40 o 
  -4   5  19        1.84       -2.84      6.12 o 
  -3   5  19       21.46       18.14      4.96 o 
  -2   5  19        1.41        3.39      5.90 o 
  -1   5  19       28.40       36.89      7.96 o 
   0   5  19        2.97       -1.56      5.73 o 
   1   5  19       20.88       13.46      6.62 o 
   2   5  19        0.08       -6.43      4.28 o 
   3   5  19       23.25       28.77      7.85 o 
   4   5  19       22.15       18.31      7.40 o 
   5   5  19       73.91       82.12     11.35 o 
   6   5  19        8.56       12.91      8.07 o 
  -4   6  19        0.14        3.84      6.62 o 
  -3   6  19       15.43       22.20      7.46 o 
  -2   6  19       18.21       30.41      5.24 o 
  -1   6  19        5.19        3.71      4.17 o 
   0   6  19        0.01        2.41      5.98 o 
   1   6  19        5.41        8.78      4.32 o 
   2   6  19       54.00       64.76      8.10 o 
   3   6  19       71.65       75.67     10.01 o 
   4   6  19       81.57       70.99     10.18 o 
   5   6  19       41.23       23.15      7.79 o 
   6   6  19        0.00        3.62      6.84 o 
  -3   7  19        0.75       -0.33      6.45 o 
  -2   7  19        1.93        6.57      6.12 o 
  -1   7  19       10.21       11.12      4.46 o 
   0   7  19       44.36       42.40      5.88 o 
   1   7  19       25.81       42.38      7.37 o 
   2   7  19      372.57      409.61     14.20 o 
   3   7  19        5.86       11.30      4.41 o 
   4   7  19       97.41      107.30     12.55 o 
   5   7  19       14.06       14.18      5.09 o 
   6   7  19       28.48       25.98      8.18 o 
  -3   8  19       19.24       24.54      8.12 o 
  -2   8  19       12.36       14.91      7.18 o 
  -1   8  19       62.81       70.74      6.90 o 
   0   8  19        5.26        5.70      4.45 o 
   1   8  19      262.61      260.56     11.65 o 
   2   8  19        0.00        1.53      4.44 o 
   3   8  19      190.01      183.74      7.86 o 
   4   8  19       79.48       90.99      7.67 o 
   5   8  19       16.24        6.53      5.76 o 
   6   8  19       22.94       20.96      9.88 o 
  -2   9  19        1.45       -3.39      5.79 o 
  -1   9  19        8.58       20.59      7.79 o 
   0   9  19      150.12      181.28      9.94 o 
   1   9  19       64.32       74.49      7.25 o 
   2   9  19      182.18      208.49     10.54 o 
   3   9  19        0.90       -3.20      4.53 o 
   4   9  19        0.02        2.25      6.84 o 
   5   9  19      116.77      106.02      8.32 o 
   6   9  19       14.90       16.31      5.51 o 
  -2  10  19        0.49       -3.56      6.40 o 
  -1  10  19       62.03       57.42     10.18 o 
   0  10  19        0.27        0.61      6.57 o 
   1  10  19      119.11      121.35      8.68 o 
   2  10  19        0.53        0.92      4.50 o 
   3  10  19        3.70        9.48      7.29 o 
   4  10  19       57.47       73.46     10.29 o 
   5  10  19       29.65       32.46      5.98 o 
   6  10  19       71.42       80.51     10.91 o 
  -1  11  19       55.17       53.25     10.35 o 
   0  11  19        9.82       14.74      7.85 o 
   1  11  19       53.93       62.18     10.99 o 
   2  11  19       21.68       24.59      5.66 o 
   3  11  19        4.78        2.94      4.80 o 
   4  11  19        1.76        0.80      4.22 o 
   5  11  19       56.78       54.64      9.63 o 
   1  12  19        5.86        1.39      7.46 o 
   2  12  19        0.37        2.11      7.07 o 
   3  12  19       10.10       18.08      8.18 o 
   4  12  19       45.11       39.84      8.68 o 
  -2   0  20        2.59       -0.33      6.45 o 
  -1   0  20        2.23       -1.72      6.45 o 
   0   0  20        4.43       11.02      7.34 o 
   1   0  20       17.84       16.08      8.12 o 
   2   0  20      108.97      117.40     13.35 o 
  -3   1  20        1.58       10.24      7.46 o 
  -2   1  20       21.05       18.69      8.07 o 
  -1   1  20        9.57       14.52      7.57 o 
   0   1  20       11.46       26.37      8.29 o 
   1   1  20       13.12       17.14      7.90 o 
   2   1  20        0.20        4.90      6.90 o 
   3   1  20        7.72       11.18      7.57 o 
  -3   2  20       59.82       67.38     10.52 o 
  -2   2  20        0.17       -3.56      6.12 o 
  -1   2  20        5.16       -0.67      6.12 o 
   0   2  20       37.82       44.62      9.24 o 
   1   2  20        0.07       -5.29      5.34 o 
   2   2  20       95.88       81.01     11.41 o 
   3   2  20       30.19       49.63      9.68 o 
   4   2  20        3.72        6.95      7.73 o 
  -3   3  20       53.95       58.31     10.01 o 
  -2   3  20       43.43       50.74      9.74 o 
  -1   3  20        5.87        2.11      6.34 o 
   0   3  20       14.66       15.52      7.01 o 
   1   3  20       65.50       73.11     10.52 o 
   2   3  20       25.99       27.43      8.40 o 
   3   3  20       11.20       26.15      8.07 o 
   4   3  20        0.06       -8.60      5.73 o 
  -3   4  20       70.48       83.90     10.85 o 
  -2   4  20        0.66       -2.34      6.01 o 
  -1   4  20       33.15       35.44      8.18 o 
   0   4  20      132.90      143.83     13.30 o 
   1   4  20        7.76       15.75      7.34 o 
   2   4  20       21.46       28.38      8.07 o 
   3   4  20        0.21        2.67      6.57 o 
   4   4  20        7.53        1.22      7.07 o 
   5   4  20        6.04       14.30      8.40 o 
  -3   5  20        2.93        3.34      6.68 o 
  -2   5  20       28.48       32.10      7.96 o 
  -1   5  20       34.21       22.81      7.51 o 
   0   5  20       24.27       33.16      8.07 o 
   1   5  20       47.98       46.85      8.79 o 
   2   5  20        7.51        5.29      6.57 o 
   3   5  20       28.59       37.50      8.51 o 
   4   5  20        9.80        9.24      7.62 o 
   5   5  20       26.01       16.91      8.29 o 
  -3   6  20       23.72       25.09      8.07 o 
  -2   6  20        0.06       -7.29      5.45 o 
  -1   6  20      138.11      141.82     12.57 o 
   0   6  20       14.96       17.80      7.01 o 
   1   6  20       15.62       26.87      7.46 o 
   2   6  20        6.92       -1.06      6.23 o 
   3   6  20        0.01       -8.18      5.45 o 
   4   6  20       11.76       13.91      7.46 o 
   5   6  20       19.83       10.96      7.90 o 
  -2   7  20        7.07        3.84      6.34 o 
  -1   7  20        4.03        3.08      4.56 o 
   0   7  20       92.74       94.83      7.75 o 
   1   7  20        0.29       -5.63      3.88 o 
   2   7  20        2.00        5.76      4.79 o 
   3   7  20        0.02        4.67      5.95 o 
   4   7  20        0.97        2.45      6.62 o 
   5   7  20        3.72        2.95      6.40 o 
  -2   8  20        6.76        6.90      6.68 o 
  -1   8  20      136.15      175.43     10.27 o 
   0   8  20        8.45       27.49      5.63 o 
   1   8  20       59.28       55.47      6.83 o 
   2   8  20       11.14       10.42      4.93 o 
   3   8  20       24.62       33.05      6.06 o 
   4   8  20       12.61        7.49      4.79 o 
   5   8  20        4.22        0.08      4.51 o 
  -1   9  20       54.03       46.18      9.63 o 
   0   9  20       44.53       52.64      6.80 o 
   1   9  20        6.12        3.42      4.78 o 
   2   9  20       32.11       33.49      6.19 o 
   3   9  20        4.46        4.01      3.65 o 
   4   9  20       18.45       17.02      5.34 o 
   5   9  20       15.12       10.95     11.88 o 
   0  10  20       19.58       23.15      8.62 o 
   1  10  20       18.12        3.62      5.01 o 
   2  10  20       93.17       91.48      8.04 o 
   3  10  20        1.99       -6.24      4.31 o 
   4  10  20       22.19       16.74      5.37 o 
   1  11  20        0.10       -4.07      4.62 o 
   2  11  20       41.94       48.30      6.92 o 
   3  11  20       26.26       15.54      5.59 o 
  -1   2  21       15.12       19.25      7.96 o 
   0   2  21       11.37       11.24      7.90 o 
   1   2  21        2.62        3.23      6.84 o 
  -1   3  21       24.28       24.04      8.35 o 
   0   3  21        4.58        7.18      6.79 o 
   1   3  21        4.72        0.50      6.06 o 
   2   3  21       19.97       20.42      8.40 o 
  -1   4  21        0.49        1.78      6.40 o 
   0   4  21       14.99       11.07      7.18 o 
   1   4  21       23.47       23.03      8.35 o 
   2   4  21       15.07       20.81      7.90 o 
   3   4  21        1.27        0.61      6.34 o 
  -1   5  21       68.58       82.90     10.96 o 
   0   5  21        1.28       -2.95      6.12 o 
   1   5  21       33.65       51.08      9.12 o 
   2   5  21        2.38        0.33      6.34 o 
   3   5  21       11.21       16.36      7.51 o 
  -1   6  21       16.65        6.84      6.84 o 
   0   6  21       31.51       38.61      8.79 o 
   1   6  21        1.90        1.72      6.34 o 
   2   6  21       24.50       34.11      8.74 o 
   3   6  21       27.96       43.68      9.46 o 
   4   6  21        6.11        1.67      6.18 o 
  -1   7  21       44.58       52.86      9.24 o 
   0   7  21        4.82        5.79      6.84 o 
   1   7  21       17.13       14.63      7.68 o 
   2   7  21        1.20       -5.34      6.34 o 
   3   7  21       29.22       22.59      8.46 o 
   4   7  21       48.13       53.52     10.01 o 
   0   8  21      154.21      161.92     10.23 o
[truncated: 352 more chars]
